# Supplementary material for: Protonic nickelate device networks for spatiotemporal neuromorphic computing
Source: Nat Nanotechnol. 2026 Mar 9;21(4):579–87. doi: 10.1038/s41565-026-02133-0 (PMC13106037; doi:10.1038/s41565-026-02133-0)
Supplement: Supplementary file 2 — Raw data used to plot Fig. 2 in CSV format. [file 41565_2026_2133_MOESM2_ESM.xlsx]

## Sheet: Fig2a
Voltage	Current
-5	0.000999945
-4.9	0.000999949
-4.8	0.000999949
-4.7	0.000999952
-4.6	0.00099998
-4.5	0.000971027
-4.4	0.000938949
-4.3	0.000905688
-4.2	0.000873468
-4.1	0.00084284
-4	0.000812153
-3.9	0.000781064
-3.8	0.000750436
-3.7	0.000720661
-3.6	0.000692695
-3.5	0.000662823
-3.4	0.000636231
-3.3	0.000608371
-3.2	0.000577626
-3.1	0.000552771
-3	0.00052887
-2.9	0.000503103
-2.8	0.000477679
-2.7	0.000452934
-2.6	0.000428538
-2.5	0.00040465
-2.4	0.000381077
-2.3	0.00035684
-2.2	0.000334247
-2.1	0.000313528
-2	0.00029178
-1.9	0.000270657
-1.8	0.000249548
-1.7	0.000229848
-1.6	0.000210102
-1.5	0.000190947
-1.4	0.000171985
-1.3	0.000154397
-1.2	0.000137594
-1.1	0.00012118
-1	0.000105382
-0.9	9.06646e-05
-0.8	7.65756e-05
-0.7	6.32582e-05
-0.6	5.0959e-05
-0.5	3.87647e-05
-0.4	2.87742e-05
-0.3	2.00063e-05
-0.2	1.2451e-05
-0.1	5.98615e-06
0	5.64574e-09
0.1	4.86581e-06
0.2	9.17919e-06
0.3	1.46013e-05
0.4	1.9525e-05
0.5	2.66593e-05
0.6	3.23387e-05
0.7	3.49306e-05
0.8	3.15841e-05
0.9	3.42076e-05
1	3.84011e-05
1.1	4.66206e-05
1.2	5.19387e-05
1.3	6.05252e-05
1.4	6.52558e-05
1.5	8.01323e-05
1.6	9.15738e-05
1.7	0.000104677
1.8	0.000119991
1.9	0.000123955
2	0.000132251
2.1	0.000145704
2.2	0.00015477
2.3	0.000166248
2.4	0.000176506
2.5	0.000179425
2.6	0.000203034
2.7	0.000217188
2.8	0.000216519
2.9	0.000216602
3	0.000224802
3.1	0.000234581
3.2	0.000237253
3.3	0.00021078
3.4	0.000218985
3.5	0.000211405
3.6	0.000208972
3.7	0.000212169
3.8	0.00021392
3.9	0.000218805
4	0.000226108
4.1	0.000222293
4.2	0.000229003
4.3	0.000233353
4.4	0.000236633
4.5	0.00024141
4.6	0.000248447
4.7	0.000252847
4.8	0.000258863
4.9	0.000269889
5	0.00027283
5	0.000268233
4.9	0.000254088
4.8	0.000241074
4.7	0.000228231
4.6	0.000217248
4.5	0.000206512
4.4	0.000196544
4.3	0.000187003
4.2	0.000178204
4.1	0.00016962
4	0.000161578
3.9	0.00015376
3.8	0.00014659
3.7	0.000139543
3.6	0.000132734
3.5	0.000126185
3.4	0.000119954
3.3	0.000113883
3.2	0.000107931
3.1	0.00010225
3	9.67683e-05
2.9	9.15416e-05
2.8	8.64216e-05
2.7	8.14391e-05
2.6	7.66752e-05
2.5	7.20071e-05
2.4	6.74692e-05
2.3	6.31138e-05
2.2	5.88427e-05
2.1	5.47138e-05
2	5.07135e-05
1.9	4.6844e-05
1.8	4.30825e-05
1.7	3.93142e-05
1.6	3.57776e-05
1.5	3.23968e-05
1.4	2.91074e-05
1.3	2.5939e-05
1.2	2.28837e-05
1.1	1.99719e-05
1	1.71848e-05
0.9	1.45365e-05
0.8	1.20463e-05
0.7	9.73192e-06
0.6	7.59607e-06
0.5	5.67623e-06
0.4	4.00077e-06
0.3	2.59085e-06
0.2	1.4701e-06
0.1	6.34303e-07
0	1.03082e-09
-0.1	6.14049e-07
-0.2	1.40608e-06
-0.3	2.45827e-06
-0.4	3.79573e-06
-0.5	5.40901e-06
-0.6	7.2375e-06
-0.7	9.31612e-06
-0.8	1.15931e-05
-0.9	1.40665e-05
-1	1.67411e-05
-1.1	1.96236e-05
-1.2	2.26895e-05
-1.3	2.59048e-05
-1.4	2.93434e-05
-1.5	3.29051e-05
-1.6	3.67444e-05
-1.7	4.07967e-05
-1.8	4.50009e-05
-1.9	4.93257e-05
-2	5.61709e-05
-2.1	6.1099e-05
-2.2	6.62785e-05
-2.3	7.17025e-05
-2.4	7.76077e-05
-2.5	8.44519e-05
-2.6	9.1315e-05
-2.7	9.87315e-05
-2.8	0.000107084
-2.9	0.000116299
-3	0.000126482
-3.1	0.000137699
-3.2	0.000149703
-3.3	0.00016339
-3.4	0.000181046
-3.5	0.000198502
-3.6	0.00021621
-3.7	0.000234283
-3.8	0.000250924
-3.9	0.000271016
-4	0.000366092
-4.1	0.000391185
-4.2	0.000420086
-4.3	0.000452091
-4.4	0.000478673
-4.5	0.000544565
-4.6	0.000692332
-4.7	0.000756203
-4.8	0.000882807
-4.9	0.00094747
-5	0.000999672

## Sheet: Fig2b
Voltage	1	2	3	4	5	6	7	8	9	10	11	12	13	14	15	16
-0.1	-0.484743	-1.01478	-0.791002	-0.750008	-0.833114	-0.946052	-1.23114	-1.85762	-1.53168	-1.41392	-1.58043	-1.67419	-1.64778	-1.11448	-1.76307	-1.22476
-0.09	-0.432058	-0.901877	-0.70542	-0.649575	-0.739901	-0.838293	-1.09985	-1.6608	-1.38059	-1.25748	-1.42338	-1.49506	-1.45939	-1.0045	-1.57766	-1.0974
-0.08	-0.380352	-0.791605	-0.618438	-0.582042	-0.648088	-0.731935	-0.976253	-1.45775	-1.21931	-1.1056	-1.25934	-1.31407	-1.29305	-0.87912	-1.39926	-0.972142
-0.07	-0.330607	-0.69151	-0.534256	-0.504709	-0.562576	-0.633977	-0.853357	-1.26563	-1.06822	-0.957993	-1.0883	-1.13747	-1.12671	-0.767738	-1.22086	-0.848982
-0.06	-0.280861	-0.590618	-0.453574	-0.429476	-0.481963	-0.535319	-0.712261	-1.08799	-0.913048	-0.812445	-0.928456	-0.970385	-0.960362	-0.657056	-1.04245	-0.720922
-0.05	-0.233076	-0.487381	-0.353992	-0.354243	-0.400651	-0.44506	-0.580266	-0.896443	-0.768758	-0.674397	-0.760913	-0.80135	-0.800634	-0.544974	-0.862652	-0.599162
-0.04	-0.18529	-0.375973	-0.28451	-0.28181	-0.312338	-0.349902	-0.46577	-0.710439	-0.619368	-0.524213	-0.60807	-0.65535	-0.640171	-0.434992	-0.689849	-0.477402
-0.03	-0.138485	-0.280684	-0.212227	-0.210077	-0.230325	-0.261744	-0.349874	-0.53145	-0.4591	-0.398933	-0.454527	-0.491582	-0.476768	-0.32641	-0.514946	-0.357042
-0.02	-0.0916793	-0.188226	-0.145545	-0.141144	-0.152513	-0.174986	-0.236778	-0.356672	-0.320589	-0.267992	-0.305185	-0.330041	-0.317039	-0.217128	-0.342843	-0.238782
-0.01	-0.0453638	-0.0966691	-0.0790032	-0.070181	-0.0774302	-0.0903274	-0.125083	-0.182312	-0.181739	-0.142284	-0.157242	-0.16894	-0.157311	-0.107846	-0.17074	-0.119122
0	0.0009398	-0.000593498	-0.000136341	-0.000261564	-0.000251007	-0.00049975	-0.00162475	-0.0090742	-0.00201128	-0.00171841	-0.00994121	-0.00907677	0.0025125	0.000407143	0.00167143	0.000992857
0.01	0.0490259	0.0888931	0.0559662	0.0679925	0.0754215	0.0823303	0.0957618	0.162598	0.112232	0.110811	0.13587	0.145394	0.164687	0.1091	0.175285	0.121418
0.02	0.097253	0.180616	0.115571	0.137265	0.153052	0.167605	0.201129	0.334523	0.247594	0.22988	0.28171	0.301803	0.327277	0.218329	0.349053	0.24207
0.03	0.145774	0.272655	0.177836	0.205732	0.231663	0.2526	0.301247	0.504518	0.382446	0.349695	0.42825	0.452605	0.488029	0.327557	0.52282	0.362372
0.04	0.19454	0.366685	0.238001	0.276299	0.310274	0.338645	0.401715	0.674923	0.515088	0.463821	0.57164	0.612634	0.652824	0.436786	0.696588	0.483724
0.05	0.243796	0.459182	0.299916	0.346166	0.388535	0.426439	0.505682	0.846447	0.64909	0.577469	0.71433	0.766102	0.815047	0.546714	0.871755	0.605427
0.06	0.293542	0.551939	0.362181	0.416734	0.466445	0.512834	0.60545	1.02274	0.787682	0.699245	0.86122	0.922112	0.978372	0.655943	1.04832	0.727129
0.07	0.343779	0.645063	0.419196	0.488701	0.547856	0.599929	0.708017	1.19955	0.923554	0.818659	1.00706	1.07017	1.14317	0.766921	1.22174	0.848831
0.08	0.394505	0.741453	0.48216	0.563118	0.626467	0.686674	0.812335	1.37345	1.06334	0.938104	1.15885	1.2274	1.30833	0.8772	1.40216	0.970533
0.09	0.446211	0.836664	0.554925	0.633685	0.710328	0.768869	0.913503	1.54683	1.20448	1.05697	1.30364	1.38984	1.47349	0.989578	1.57908	1.09294
0.1	0.498407	0.936145	0.62034	0.707752	0.786839	0.859813	1.02377	1.71153	1.34392	1.17921	1.45543	1.54431	1.64233	1.09916	1.75599	1.21744

## Sheet: Fig2c
pulse number	Resistance
1	154.937
2	155.638
3	156.17
4	156.537
5	156.143
6	156.981
7	157.674
8	158.177
9	158.622
10	159.944
11	159.352
12	159.983
13	160.305
14	160.607
15	160.501
16	161.297
17	161.198
18	162.043
19	162.002
20	162.693
21	163.416
22	162.675
23	163.653
24	163.475
25	164.28
26	164.807
27	164.986
28	164.972
29	165.374
30	166.002
31	165.904
32	166.499
33	166.748
34	166.831
35	167.972
36	167.734
37	167.304
38	168.185
39	168.075
40	168.787
41	168.704
42	169.14
43	169.285
44	169.658
45	169.559
46	169.763
47	170.162
48	170.111
49	170.863
50	169.579
51		169.101
52		167.709
53		167.689
54		166.932
55		165.896
56		165.617
57		165.612
58		164.639
59		164.597
60		164.387
61		163.536
62		163.345
63		162.089
64		162.476
65		162.024
66		161.481
67		162.089
68		160.66
69		160.781
70		160.462
71		160.477
72		159.345
73		159.787
74		159.076
75		158.632
76		158.551
77		158.297
78		157.742
79		157.505
80		157.212
81		157.093
82		156.844
83		156.836
84		155.496
85		156.391
86		154.984
87		155.29
88		155.022
89		154.725
90		154.292
91		153.978
92		153.761
93		152.979
94		153.645
95		153.057
96		152.514
97		152.858
98		152.441
99		152.405
100		151.721

## Sheet: Fig2d
Time	130k	40k	50k	60k	80k	90k	98k	115k	145k	170k	180k	71k	154k	173k	123k	107k
1.1824	134	40.8301	51.0397	59.5351	78.7827	90.1	98	115	144	166	181.329	71.5874	154	173	123.739	107.717
2.2049	134	40.8821	50.9421	59.9045	78.7249	90.1	98	115	144	166	181.17	71.59	154	173	123.744	107.755
3.2277	134	40.912	50.9868	59.773	78.6091	90.1	98	115	144	166	181.126	71.5857	154	173	123.576	107.727
4.2505	134	40.9631	50.9013	60.0202	78.643	90.1	98	114	144	167	181.11	71.5889	154	173	123.655	107.74
5.2734	134	40.989	51.0559	59.0707	78.6012	90.1	98	115	144	167	181.18	71.5855	154	173	123.697	107.708
6.2963	134	40.9825	50.9884	58.9119	78.5529	90.1	98	114	144	167	181.172	71.5501	154	173	123.748	107.79
7.3192	134	41.007	50.9862	59.2046	79.0116	90.1	98	115	144	167	181.165	71.5524	154	173	123.694	107.795
8.342	134	41.0014	50.8922	59.7574	78.6412	90	98	115	144	167	181.181	71.5567	154	173	123.721	107.743
9.3648	134	40.9274	50.5601	59.2315	78.7857	90.1	98	115	144	167	181.354	71.5369	154	173	123.826	107.746
10.3877	134	41.0151	50.7799	59.7573	78.7019	90	98	114	144	167	181.226	71.5411	154	173	123.794	107.746
11.4105	134	41.0432	50.7581	59.0584	78.8039	90.1	98	114	144	167	181.202	71.5532	154	173	123.878	107.72
12.4334	134	41.0611	50.6691	58.9725	78.613	90.1	98	115	144	166	181.298	71.5335	154	173	123.904	107.696
13.4562	134	40.9979	50.7974	59.3185	78.8695	90.1	98	115	144	166	181.464	71.5049	154	173	123.942	107.71
14.4791	134	41.0648	50.885	59.1843	78.6901	90.1	98	115	144	166	181.369	71.5276	154	173	123.935	107.688
15.502	134	41.1068	50.9527	59.4221	78.9521	90	98	115	144	167	181.219	71.5404	154	173	123.84	107.706
16.5249	134	41.1536	51.0627	59.1563	78.8635	90	98	114	144	167	181.48	71.5147	154	173	123.864	107.743
17.5478	134	41.0149	50.944	59.265	78.8423	90	98	115	144	167	181.294	71.4925	154	173	123.934	107.8
18.5707	134	41.1156	50.9329	59.3363	78.6742	90	98	114	144	166	181.469	71.4767	154	173	123.941	107.785
19.5936	134	41.1492	50.911	59.0087	78.8854	90.1	98	115	144	167	181.493	71.4737	154	173	123.841	107.797
20.6164	134	41.2018	50.7978	59.2079	78.6397	90	98	115	144	167	181.532	71.4889	154	173	123.762	107.788
21.6393	134	41.1921	50.8446	59.1334	78.7265	90	98	114	144	167	181.728	71.4734	154	173	123.822	107.752
22.6622	134	41.1975	50.866	59.8934	78.7657	90	98	115	144	167	181.969	71.4566	154	173	123.745	107.732
23.685	134	41.2151	50.7954	60.0398	78.8184	90	98	115	144	167	181.842	71.4768	154	173	123.744	107.784
24.7079	134	41.2086	50.7826	59.4299	78.7079	90	98	114	144	167	181.843	71.4473	154	173	123.825	107.753
25.7307	134	41.1928	50.8845	59.3405	78.6939	90	98	115	144	167	181.716	71.4694	154	173	123.866	107.776
26.7535	134	41.1867	51.0002	59.2309	78.7397	90	98	115	144	167	181.841	71.4592	154	173	123.817	107.798
27.7764	134	41.2622	51.0197	58.9472	78.8573	90	98	115	144	167	181.771	71.4625	154	173	123.994	107.829
28.7992	134	41.2843	51.0476	58.9184	78.7748	90	98	115	144	167	181.864	71.4469	154	173	124.025	107.887
29.822	134	41.2553	51.0262	58.8976	78.8971	90	98	115	144	167	181.757	71.4452	154	173	124.137	107.841
30.8448	134	41.2593	51.0455	59.0983	78.744	90	98	115	144	167	181.928	71.4423	154	173	123.898	107.79
31.8677	134	41.2601	50.9591	58.9075	78.8889	90	98	115	144	167	181.507	71.4155	154	173	124.143	107.798
32.8905	134	41.2464	51.321	58.7912	78.6313	90	98	115	144	167	181.832	71.4542	154	173	124.152	107.841
33.9133	134	41.3137	51.4696	59.2838	78.6938	90.1	98	115	144	167	181.824	71.3976	154	173	124.202	107.797
34.9362	134	41.2434	51.4841	58.2755	78.7871	90	98	114	144	167	181.667	71.3994	154	173	124.118	107.817
35.9591	134	41.2241	51.4773	58.1032	78.7839	90	98	115	145	167	181.702	71.3818	154	173	124.077	107.808
36.982	134	41.2796	51.4091	58.6591	78.6676	90	98	115	145	167	181.922	71.3921	154	173	124.109	107.77
38.0049	134	41.2495	51.4023	58.8711	78.5262	90.1	98	115	145	167	181.904	71.3944	154	173	124.035	107.784
39.0278	134	41.2902	51.3707	59.0533	78.6286	90.1	98	115	145	167	181.924	71.3634	154	173	124.049	107.786
40.0507	134	41.3224	51.4273	58.7566	78.748	90	98	115	145	167	181.865	71.3684	154	173	124.123	107.774
41.0736	134	41.3258	51.4788	58.7185	79.317	90	98	114	145	167	181.909	71.3446	154	173	124.121	107.771
42.0964	134	41.3155	51.4054	59.0152	79.0637	90	98	115	145	167	181.916	71.3362	154	173	124.014	107.785
43.1193	134	41.2779	51.4452	58.7584	79.5045	90	98	115	145	167	181.981	71.335	154	173	124.06	107.791
44.1422	134	41.3343	51.1443	58.7904	79.0985	90	98	115	145	167	181.918	71.3739	154	173	124.102	107.797
45.1651	134	41.347	51.3375	58.8615	79.0572	90	98	115	145	167	181.911	71.3362	154	173	124.084	107.681
46.188	134	41.3673	51.3949	58.9475	79.24	90	98	115	145	167	181.851	71.3741	154	173	124.011	107.865
47.2109	134	41.3225	51.4356	59.0211	79.137	90	98	115	145	167	181.915	71.3208	154	173	124.095	107.825
48.2337	134	41.3578	51.413	59.0033	79.1356	90	98	115	145	167	182.113	71.3033	154	173	124.036	107.842
49.2565	134	41.4009	51.509	58.8842	79.0502	90	98	115	145	167	181.936	71.328	154	174	124.063	107.848
50.2794	134	41.4008	51.3647	58.9614	79.1206	90	98	115	145	167	182.128	71.2841	154	173	124.06	107.844
51.3022	134	41.4255	51.4042	58.8217	78.8144	90	98	115	145	167	182.246	71.2893	154	173	124.032	107.859
52.325	134	41.2948	51.4076	58.6638	79.0048	90.1	98	115	145	167	182.106	71.2774	154	173	124.065	107.816
53.3479	134	41.4245	51.5969	58.7527	79.1957	90.1	98	115	145	167	182.222	71.2858	154	174	124.177	107.806
54.3707	134	41.4313	51.6209	58.8446	78.8346	90	98	115	145	167	182.061	71.2811	154	174	124.15	107.806
55.3936	134	41.4102	51.4523	58.9252	78.892	90	98	115	145	167	182.25	71.3038	154	173	124.096	107.797
56.4164	134	41.4311	51.5341	58.9348	78.9619	90	98	115	145	167	182.227	71.2812	154	174	124.035	107.796
57.4393	134	41.3014	51.5746	58.8691	78.9	90	98	115	145	167	182.215	71.2608	154	174	124.135	107.801
58.4621	134	41.3458	51.7853	59.4199	78.9752	90.1	98	115	145	167	181.953	71.2762	154	174	124.196	107.796
59.485	134	41.3987	51.5652	59.3826	78.8227	90	98	115	145	167	182.159	71.2525	154	174	124.169	107.763
60.5078	134	41.4453	51.3653	58.9031	79.0807	90.1	98	114	145	167	182.141	71.2327	154	173	124.171	107.787
61.5307	134	41.422	51.5758	58.9488	79.0413	90.1	98	115	145	167	182.064	71.2572	154	174	124.05	107.726
62.5535	134	41.4335	51.4949	59.4979	78.8962	90.1	98	115	145	167	182.285	71.2552	154	173	124.091	107.735
63.5764	134	41.4085	51.4944	59.5477	78.4892	90	98	115	145	167	182.148	71.2259	154	173	124.082	107.545
64.5992	134	41.402	51.6406	59.6345	78.4768	90	98	114	145	167	182.15	71.2286	154	174	123.999	107.726
65.6221	134	41.4296	51.5026	59.4873	78.7032	90.1	98	114	145	167	182.073	71.1861	154	174	124.092	107.639
66.6449	134	41.4473	51.4596	58.7316	78.7661	90.1	98	114	145	167	182.168	71.2228	154	173	124.192	107.403
67.6677	134	41.4125	51.5673	58.4564	78.7924	90	98	115	145	167	182.191	71.204	154	174	124.196	107.469
68.6906	134	41.3985	51.6066	58.7213	78.606	90	98	115	145	167	182.088	71.1883	154	174	124.232	107.457
69.7134	134	41.475	51.5646	58.7995	78.7066	90	98	114	145	167	182.126	71.2073	154	174	124.145	107.438
70.7362	134	41.4398	51.4799	58.7442	78.8154	90	98	114	145	167	182.189	71.191	154	173	124.229	107.441
71.7591	134	41.4596	51.5435	58.7409	78.731	90	98	115	145	167	181.952	71.2138	154	174	124.252	107.425
72.7819	134	41.4504	51.5608	59.1605	78.657	90	98	115	145	167	182.074	71.2112	154	174	124.301	107.428
73.8048	134	41.4541	51.54	58.8372	78.7641	90.1	98	115	145	167	182.223	71.2315	154	174	124.289	107.439
74.8277	134	41.4764	51.1204	58.7917	78.6802	90	98	114	145	167	182.226	71.2198	154	173	124.321	107.395
75.8505	134	41.4919	51.0174	58.538	78.6102	90	98	114	145	167	182.315	71.2227	154	173	124.271	107.401
76.8734	134	41.4163	50.9914	58.7799	78.8113	90	98	115	145	167	182.243	71.1968	154	173	124.302	107.441
77.8963	134	41.4063	51.562	58.6472	78.8818	90	98	114	145	167	182.238	71.1772	154	174	124.319	107.435
78.9191	134	41.4985	50.9589	58.5336	78.8166	90	99	114	145	167	182.066	71.1805	154	173	124.291	107.42
79.942	134	41.4685	50.9501	58.8246	78.9212	90	98	115	145	167	182.116	71.1773	154	173	124.304	107.419
80.9649	134	41.4641	51.0069	58.4153	78.8842	90.1	98	114	145	167	182.058	71.1731	154	173	124.385	107.406
81.9877	134	41.4688	51.1262	58.6494	78.8355	90	98	114	145	167	182.247	71.166	154	173	124.347	107.406
83.0105	134	41.5081	51.1137	58.7938	78.873	90.1	98	114	145	167	182.29	71.1733	154	173	124.347	107.414
84.0334	134	41.5042	51.0851	58.5905	79.1147	90.1	98	115	145	167	181.998	71.1817	154	173	124.275	107.399
85.0563	134	41.4423	51.0307	58.8528	79.2896	90.1	98	114	145	167	182.062	71.1555	154	173	124.272	107.418
86.0792	134	41.4623	51.0693	58.6137	78.8231	90.1	98	114	145	167	182.216	71.1542	154	173	124.402	107.461
87.1021	134	41.4665	51.0699	58.5834	78.8177	90.1	98	115	145	167	182.137	71.1474	154	173	124.371	107.438
88.1249	134	41.4849	51.066	58.7765	78.8203	90.1	98	115	145	167	182.329	71.1377	154	173	124.391	107.403
89.1478	134	41.5125	50.9047	58.6515	78.8967	90.1	98	114	145	167	182.26	71.1122	154	173	124.401	107.419
90.1707	134	41.4774	50.878	58.7049	78.8967	90	98	115	145	167	182.368	71.1391	154	173	124.232	107.431
91.1936	134	41.4932	50.8875	58.8833	78.7189	90.1	98	115	145	167	182.213	71.1206	154	173	124.351	107.384
92.2165	134	41.4701	50.7305	58.8149	78.8943	90.1	98	114	145	167	181.994	71.1488	154	173	124.349	107.405
93.2394	134	41.3423	51.0128	58.7091	79.0507	90.1	98	115	145	167	182.228	71.1289	154	173	124.393	107.383
94.2622	134	41.4622	51.074	58.7014	78.6564	90.1	98	115	145	167	182.297	71.1078	154	173	124.41	107.43
95.2851	134	41.4805	51.0398	58.7535	78.9158	90.1	98	115	145	167	182.156	71.1067	154	173	124.382	107.418
96.308	134	41.3786	51.0095	58.4773	78.7208	90.1	98	115	145	167	182.421	71.1358	154	173	124.414	107.418
97.3308	134	41.4932	51.0825	58.6653	78.6672	90	98	115	145	167	182.045	71.1222	154	173	124.374	107.455
98.3536	134	41.606	51.0404	58.707	78.5035	90	98	115	145	167	182.131	71.0891	154	173	124.406	107.42
99.3765	134	41.5293	51.0112	58.7355	78.5387	90	98	115	145	167	182.28	71.0836	154	173	124.317	107.424
100.399	134	41.4766	51.1659	58.5811	78.7441	90	98	115	145	167	182.312	71.1193	154	173	124.346	107.443
101.422	134	41.4816	50.9966	58.4666	78.4853	90	98	115	145	167	182.232	71.0871	154	173	124.317	107.459
102.445	134	41.4439	51.048	58.8699	78.5882	90	98	115	145	167	182.342	71.086	154	173	124.365	107.47
103.468	134	41.5392	51.0546	58.7557	78.6425	90.1	98	115	145	167	182.056	71.0533	154	173	124.33	107.448
104.491	134	41.4833	50.8747	58.8036	78.6905	90	99	114	145	167	182.089	71.0624	153	173	124.398	107.435
105.513	134	41.4465	50.9537	58.669	78.5704	90	98	115	145	167	181.855	71.0461	153	173	124.373	107.454
106.536	134	41.5157	51.0166	58.8018	78.628	90.1	98	114	145	167	182.015	71.0457	154	173	124.357	107.437
107.559	134	41.5162	50.8963	58.6452	78.8145	90.1	98	115	145	167	181.866	71.0292	154	173	124.421	107.468
108.582	134	41.4914	50.8824	58.7737	78.4976	90.1	98	115	145	167	182.234	71.0383	154	173	124.434	107.408
109.605	134	41.5171	50.9314	58.8489	78.392	90.1	98	115	145	167	182.09	71.029	154	173	124.425	107.378
110.628	134	41.469	50.9292	58.906	78.5256	90.1	98	115	145	167	182.074	71.0444	154	173	124.389	107.447
111.651	134	41.5121	50.9871	58.9744	78.6537	90.1	98	115	145	167	182.084	71.0296	153	173	124.552	107.417
112.674	134	41.5314	50.9678	58.7624	78.5315	90	98	115	145	167	182.212	71.0238	154	173	124.575	107.423
113.697	134	41.5016	51.0339	58.9547	78.5803	90.1	98	115	145	167	181.935	71.0236	154	173	124.479	107.434
114.719	134	41.5163	50.9882	58.7036	78.4923	90.1	98	115	145	167	182.054	71.0313	154	173	124.329	107.416
115.742	134	41.518	50.9762	58.7833	78.6041	90.1	98	115	145	167	181.978	71.0567	154	173	124.303	107.439
116.765	134	41.3926	50.9021	58.682	78.5422	90.1	98	115	145	167	181.994	71.0437	153	173	124.226	107.377
117.788	134	41.5673	50.9645	58.7284	78.8432	90.1	98	115	145	167	181.985	71.0379	153	173	124.34	107.395
118.811	134	41.4885	51.0288	58.4221	78.5674	90.1	98	114	145	167	181.877	71.0091	154	173	124.343	107.423
119.834	134	41.508	50.7793	58.3747	78.5604	90.1	99	115	145	167	181.911	71.005	154	173	124.379	107.418
120.856	134	41.5216	51.0594	58.5942	78.5665	90.2	99	114	145	167	181.934	71.0089	154	173	124.435	107.394
121.879	134	41.4766	51.0092	58.6284	78.6728	90.1	98	115	145	167	181.843	71.0345	153	173	124.567	107.425
122.902	134	41.4061	50.9447	58.6657	78.4305	90.1	98	115	145	167	181.844	71.0349	154	173	124.507	107.382
123.925	134	41.4341	50.995	58.593	78.4428	90.1	98	115	145	167	181.929	71.0145	154	173	124.479	107.404
124.948	134	41.5283	50.9655	58.6789	78.6274	90.1	98	115	145	167	181.921	70.9803	154	173	124.431	107.371
125.971	134	41.5275	50.8268	58.5286	78.7077	90.1	98	115	145	167	181.857	70.9597	154	173	124.319	107.421
126.994	134	41.4903	50.7066	58.8764	78.9166	90.1	98	115	145	167	182.101	70.9953	154	173	124.503	107.386
128.016	134	41.5539	50.9719	58.7834	78.7999	90.1	98	115	145	167	181.921	71.0045	154	173	124.532	107.389
129.039	134	41.5276	51.0642	58.7124	78.682	90.1	98	115	145	167	181.687	70.9657	154	173	124.691	107.386
130.062	134	41.5567	50.8839	58.6916	78.5916	90.1	98	115	145	167	181.846	70.9802	154	173	124.725	107.378
131.085	134	41.5687	50.837	58.7692	78.6086	90.1	99	114	145	167	181.941	70.9683	154	173	124.746	107.37
132.108	134	41.5457	50.8551	58.6854	78.6476	90.1	99	115	145	167	181.66	70.974	154	173	124.846	107.351
133.131	134	41.541	50.908	58.4107	78.6031	90.2	99	115	145	167	181.624	70.9451	154	173	124.757	107.385
134.154	134	41.5498	50.9041	58.717	78.5507	90.1	99	114	145	167	181.612	70.9365	154	173	124.795	107.387
135.176	134	41.5395	50.9542	58.5367	78.8726	90.1	99	115	145	167	181.695	70.9146	154	173	124.787	107.376
136.199	134	41.5265	50.9495	58.5319	78.7502	90.1	99	115	145	167	181.679	70.9257	154	173	124.856	107.391
137.222	134	41.5234	51.0712	58.4155	78.8242	90	99	115	145	167	181.762	70.9369	154	173	124.889	107.387
138.245	134	41.4566	50.971	58.6874	78.7604	90	99	115	145	167	181.74	70.9146	154	173	124.895	106.824
139.268	134	41.4809	51.0799	58.7283	78.6378	90	99	115	145	167	181.769	70.9022	154	173	124.897	107.027
140.291	134	41.4834	50.9555	58.7298	78.8987	90	99	115	145	167	182.072	70.9297	154	173	124.944	106.944
141.313	134	41.467	51.0413	58.6988	78.8245	90.1	99	115	145	167	181.866	70.9066	154	173	124.873	106.83
142.336	134	41.502	50.9993	58.703	78.8665	90.1	98	115	145	167	181.889	70.9259	154	173	124.943	106.83
143.359	134	41.4629	50.8822	58.4283	78.9399	90	98	114	145	167	181.643	70.8828	154	173	124.899	106.869
144.382	134	41.5019	50.8683	58.7174	78.8592	90	98	115	145	167	181.745	70.8714	154	173	124.941	107.281
145.405	134	41.4472	50.8959	58.6747	78.9177	90	98	115	145	167	181.851	70.8487	154	173	124.907	106.97
146.428	134	41.4647	50.9758	58.5661	78.8314	90	98	115	145	167	181.619	70.8467	154	173	124.886	107.065
147.451	134	41.4907	50.8886	58.6893	79.215	90	98	115	145	167	181.801	70.8667	154	173	124.846	106.908
148.473	134	41.4993	50.9621	58.789	79.8759	90.1	99	115	145	167	181.945	70.8742	154	173	124.825	106.61
149.496	134	41.4871	50.4968	58.984	78.9313	90	99	115	145	167	181.897	70.8475	154	172	124.885	107.079
150.519	134	41.4938	50.8526	58.9861	78.9346	90.1	99	115	145	167	181.781	70.835	154	173	124.842	107.265
151.542	134	41.4984	50.8641	59.1045	78.9604	90	99	115	145	167	181.741	70.8266	154	173	124.846	107.356
152.565	134	41.482	50.8721	58.9685	79.1872	90	99	115	145	167	181.697	70.8732	154	173	124.844	106.942
153.588	134	41.3818	50.8598	58.9426	79.1367	90.1	99	115	145	167	181.962	70.8579	154	173	124.913	107.327
154.611	135	41.4922	50.8645	58.8757	79.2168	90.1	99	114	145	167	181.859	70.8752	154	173	124.922	107.152
155.633	135	41.4945	50.8305	59.1626	78.8253	90	99	115	145	167	181.781	70.8614	154	173	124.888	107.278
156.656	135	41.3291	50.7975	58.9769	79.0003	90	99	115	145	167	181.711	70.8742	154	173	124.933	107.306
157.679	134	41.4418	50.7921	58.9387	79.0282	90	98	115	145	167	181.638	70.8577	154	173	124.927	107.23
158.702	135	41.5034	50.5851	59.0959	78.8833	90	98	114	145	167	181.511	70.8309	154	173	124.895	107.233
159.725	135	41.5115	50.7671	58.955	79.2052	90	98	115	145	167	181.689	70.8333	154	173	124.873	107.223
160.748	135	41.4887	50.7629	59.2052	79.0099	90	98	115	145	167	181.686	70.8032	154	173	124.823	107.191
161.771	135	41.4674	50.8592	58.9573	79.0115	90	98	115	145	167	181.561	70.843	154	173	124.829	107.215
162.794	135	41.4791	50.9193	58.9919	79.0676	90	98	115	145	167	181.655	70.8165	154	173	124.807	107.274
163.816	135	41.4669	50.8603	59.0635	79.8555	90	98	115	145	167	181.67	70.8368	154	173	124.823	107.273
164.839	134	41.4808	50.8438	58.9698	79.9717	90	98	115	145	167	181.53	70.8498	154	173	124.87	107.257
165.862	135	41.4696	50.7535	58.9852	79.83	90	98	115	145	167	181.577	70.8465	154	173	124.841	107.067
166.885	135	41.4511	50.7984	58.9833	79.9274	90.1	98	115	145	167	181.645	70.8445	154	173	124.853	107.61
167.908	135	41.514	50.8391	58.8325	79.9864	90	98	115	145	167	181.748	70.8619	154	173	124.81	107.496
168.931	135	41.5005	50.876	58.8758	79.9955	90	98	115	145	167	181.636	70.7942	154	173	124.73	107.542
169.953	134	41.4786	50.9487	58.9928	80.0153	90	98	115	145	167	181.676	70.8135	154	173	124.728	107.512
170.976	135	41.4169	50.8819	59.0365	79.9349	90	98	115	145	167	181.557	70.8185	154	173	124.703	107.535
171.999	135	41.3929	50.9988	58.8502	80.1258	90	98	115	145	167	181.454	70.8303	154	173	124.714	107.537
173.022	135	41.4129	50.937	58.8988	80.0398	90	98	115	145	167	181.519	70.7973	154	173	124.671	107.419
174.045	135	41.403	50.9329	58.8979	79.8233	90	98	115	145	167	181.637	70.8107	154	173	124.747	107.435
175.068	134	41.4943	50.868	58.8682	79.9486	90	98	115	145	167	181.684	70.8009	154	173	124.775	107.478
176.09	134	41.486	50.8065	58.8597	79.835	90	98	115	145	167	181.783	70.7816	154	173	124.698	107.487
177.113	134	41.4739	50.8418	58.7295	79.9001	90	98	115	145	167	181.733	70.7827	154	173	124.15	107.457
178.136	134	41.1707	50.8275	58.9057	79.8545	90	98	115	145	167	181.676	70.7772	154	173	123.969	106.786
179.159	134	41.4355	50.8788	58.8323	80.0607	90	98	115	145	167	181.637	70.7972	154	173	123.814	106.782
180.182	134	41.4516	50.8993	58.8944	79.8038	90	98	115	145	167	181.638	70.795	154	173	123.677	106.709
181.205	134	41.4624	50.922	58.8746	79.7395	90	98	115	145	167	181.211	70.7703	154	173	123.774	106.754
182.228	134	41.4631	50.9133	58.7236	79.9042	90	98	115	145	167	181.368	70.7879	154	173	123.607	106.713
183.251	134	41.4733	50.8233	58.9157	80.2226	89.9	98	114	145	167	181.532	70.8005	154	173	123.753	106.613
184.273	134	41.4656	50.8209	58.9353	79.9515	89.9	98	115	145	167	181.242	70.7597	154	173	123.615	107.877
185.296	134	41.4474	50.9084	58.8865	79.8488	90	98	115	145	167	181.415	70.765	154	173	123.613	107.657
186.319	134	41.4401	50.9253	58.9077	79.7213	90	98	115	145	167	181.492	70.7336	154	173	123.952	107.531
187.342	134	41.4263	50.8967	58.9709	80.1228	90	98	115	145	167	181.401	70.7613	154	173	124.54	107.75
188.365	134	41.4054	50.8772	59.0531	80.1221	90	98	115	145	167	181.429	70.7669	154	173	123.526	107.583
189.388	134	41.4023	50.8282	59.0166	79.2	89.9	98	115	145	167	181.446	70.792	154	173	123.535	107.574
190.411	134	41.4157	50.9372	58.9136	79.0901	90	98	115	145	167	181.498	70.7299	154	173	123.733	107.494
191.433	134	41.425	50.9578	58.8197	79.1772	89.9	98	115	145	167	181.566	70.7407	154	173	123.984	107.198
192.456	134	41.4537	50.9217	58.8592	79.0364	90	98	115	145	167	181.741	70.7174	154	173	123.801	107.566
193.479	134	41.4265	50.8197	58.9117	79.1477	90	98	114	145	167	181.543	70.7251	154	173	124.646	107.574
194.502	134	41.3821	50.9002	58.9074	79.2863	89.9	98	115	145	167	181.577	70.7416	154	173	124.412	107.621
195.525	134	41.4097	50.9331	58.9635	79.142	90	98	114	145	167	181.65	70.7184	154	173	124.352	107.623
196.548	134	41.4058	50.8807	59.0784	79.0625	90	98	115	145	167	181.785	70.7042	154	173	124.708	107.609
197.571	134	41.441	50.8195	58.9226	79.0392	90	98	115	145	167	181.567	70.7258	154	173	124.371	107.702
198.593	134	41.4644	50.9564	59.0834	79.1931	90	98	115	145	167	181.633	70.7191	154	173	124.386	107.712
199.616	134	41.4391	50.9256	58.9768	79.0139	90	98	115	145	167	181.732	70.7186	154	173	124.361	107.712
200.639	134	41.4527	50.9252	58.879	79.1415	90	99	115	145	167	181.426	70.6773	154	173	124.33	107.744
201.662	134	41.4355	50.9069	58.8652	79.1216	90	99	115	145	167	181.645	70.6961	154	173	124.14	107.724
202.685	134	41.434	50.9012	58.9212	79.1887	90	99	115	145	167	181.617	70.6839	154	173	124.527	107.641
203.708	134	41.4463	50.8639	59.0191	79.0399	90	99	115	145	167	181.758	70.6408	154	173	124.502	107.64
204.73	135	41.4526	50.8397	59.1628	79.1254	90	99	115	145	167	181.69	70.6656	154	173	124.555	107.631
205.753	135	41.4293	50.9269	58.9278	79.8028	90	99	115	145	167	181.757	70.6851	154	173	124.768	107.621
206.776	134	41.3191	50.992	59.026	79.8561	90	99	115	145	167	181.81	70.6581	154	173	124.836	107.756
207.799	134	41.3064	50.891	58.86	79.8739	90	99	115	145	167	181.632	70.655	154	173	124.81	107.734
208.822	134	41.4232	51.0166	58.8671	79.8215	90	99	115	145	167	181.551	70.6754	154	173	124.829	107.76
209.845	134	41.4151	50.9446	58.908	79.7049	90	99	115	145	167	181.674	70.664	154	173	124.839	107.737
210.868	134	41.311	50.9014	58.8755	79.6585	90	99	115	145	167	181.551	70.6539	154	173	124.794	107.746
211.89	134	41.2865	50.9665	58.9517	79.8483	90	99	115	145	167	181.578	70.6742	154	173	124.792	107.758
212.913	134	41.3031	51.0273	58.8585	79.8186	90	99	115	145	167	181.567	70.6217	154	173	124.748	107.736
213.936	134	41.4268	51.101	58.8886	79.8514	90	99	116	145	167	181.644	70.6519	154	173	124.881	107.735
214.959	134	41.3779	50.9576	58.9905	79.8978	90	99	115	145	167	181.609	70.645	154	173	124.835	107.715
215.982	134	41.4053	51.0633	58.8176	79.7653	90	99	115	145	167	181.711	70.6411	154	173	124.77	107.766
217.005	134	41.4135	51.1519	58.9053	79.9639	90	99	115	145	167	181.594	70.6493	154	173	124.769	107.744
218.028	134	41.3796	51.114	58.9541	79.8648	90	99	115	145	167	181.683	70.6626	154	173	124.794	107.75
219.05	134	41.4397	51.0419	58.8879	79.8376	90	99	115	145	167	181.741	70.6717	154	173	124.801	107.734
220.073	134	41.4094	51.0731	58.8075	79.8823	90	98	114	145	167	181.773	70.6659	154	173	124.801	107.711
221.096	134	41.4254	50.7609	59.0652	80.0389	90	98	115	145	167	181.818	70.678	154	173	124.766	107.702
222.119	134	41.4044	51.0207	58.9344	80.2061	90	98	114	145	167	181.655	70.6447	154	173	124.798	107.679
223.142	134	41.4231	50.8408	58.8875	79.9561	90	98	114	145	167	181.703	70.6306	154	173	124.763	107.674
224.165	134	41.4432	50.6487	58.8129	80.0707	90	98	115	145	167	181.73	70.6125	154	173	124.808	107.682
225.188	134	41.4381	51.064	59.0765	79.2431	90	98	114	145	167	181.662	70.6333	154	173	124.834	107.719
226.211	134	41.459	51.0393	58.959	79.1755	90	98	114	145	167	181.759	70.6126	154	173	124.767	107.707
227.233	134	41.4326	51.0088	58.913	79.2474	90	98	115	145	167	181.722	70.6366	154	173	124.753	107.103
228.256	134	41.3871	50.8787	59.0096	79.3598	90	98	115	145	167	181.677	70.6193	154	173	124.766	106.223
229.279	134	41.3824	51.0322	59.0209	79.198	90	98	114	145	167	181.602	70.6366	154	173	124.742	107.218
230.302	134	41.3838	51.0095	58.8614	79.1223	90	98	115	145	167	181.647	70.5874	154	173	124.917	107.104
231.325	134	41.422	50.9511	58.9962	79.0574	90	98	115	145	167	181.829	70.5992	154	173	124.914	107.164
232.348	134	41.3958	51.0498	58.9124	79.0984	89.9	98	115	145	167	181.887	70.6251	154	173	124.956	107.295
233.371	134	41.3954	51.0249	58.8941	79.1198	90	98	115	145	167	181.745	70.6123	154	173	124.903	107.235
234.394	134	41.3638	51.0278	59.0445	79.0739	90	98	115	145	167	181.664	70.6019	154	173	124.915	106.834
235.416	134	41.3243	51.0271	59.1383	79.183	90	98	115	145	167	181.658	70.6053	154	173	124.917	106.735
236.439	134	41.3477	51.0843	58.9578	79.2382	90	98	115	145	167	181.671	70.6071	154	173	124.891	106.892
237.462	134	41.3269	50.9943	58.9542	79.1623	90	98	115	145	167	181.734	70.5544	154	173	124.891	106.933
238.485	134	41.3771	51.0024	58.9094	79.1229	90	98	115	145	167	181.632	70.5628	154	173	124.92	106.685
239.508	134	41.4034	51.0324	58.9555	79.2068	90	98	115	145	167	181.616	70.5537	154	173	124.927	106.716
240.531	134	41.3687	51.0198	58.7673	79.0547	90	98	115	145	167	181.525	70.5414	154	173	124.999	106.771
241.554	134	41.3791	51.0166	58.8107	79.1003	90	98	115	145	167	181.557	70.5696	154	173	125.016	106.747
242.576	134	41.387	51.0089	58.8389	79.1716	90	98	115	145	167	181.86	70.5675	154	173	124.912	106.745
243.599	134	41.38	50.9368	58.835	79.2032	90	98	115	145	167	181.702	70.5835	154	173	124.902	106.764
244.622	134	41.4308	50.9763	58.7723	79.9526	90	98	115	145	167	181.723	70.571	154	173	124.945	107.05
245.645	134	41.405	50.8817	58.8081	79.7363	90	98	115	145	167	181.893	70.5705	154	173	124.912	106.818
246.668	134	41.4141	50.9591	58.7592	79.1224	90	98	115	145	167	181.878	70.5724	154	173	124.939	106.714
247.691	135	41.4103	50.9799	59.0455	79.1014	90	98	115	145	167	181.885	70.5575	154	173	124.908	107.025
248.714	134	41.2898	50.9354	58.726	78.985	90	98	115	145	167	181.959	70.5533	154	173	124.856	106.371
249.736	135	41.412	50.9916	58.9723	79.1442	90	98	115	145	167	181.967	70.5334	154	173	124.895	106.368
250.759	134	41.348	50.9438	58.7558	79.2268	90	98	115	145	167	182.182	70.5507	154	173	124.939	106.439
251.782	134	41.3678	50.9236	58.5948	78.9182	90	98	115	145	167	181.963	70.537	154	173	124.888	106.52
252.805	134	41.3546	50.9063	58.6273	79.2137	90	98	115	145	167	181.809	70.5563	154	173	124.872	106.659
253.828	134	41.4206	50.9172	58.6302	79.2046	90	98	115	145	167	182.01	70.5743	154	173	124.901	106.649
254.851	134	41.3811	50.9818	58.6958	79.1803	90	98	115	145	167	182	70.5797	154	173	124.885	106.694
255.873	134	41.401	50.9432	58.7495	79.1677	90	98	114	145	167	181.844	70.5867	154	173	124.913	106.591
256.896	134	41.3951	51.0447	58.7552	79.3085	90	98	115	145	167	181.76	70.5545	154	173	124.915	106.516
257.919	134	41.3206	51.0261	58.7625	79.0179	90	98	115	145	167	181.798	70.5574	154	173	124.874	106.772
258.942	134	41.2751	50.9436	58.6613	79.1279	90	98	115	145	167	181.659	70.5412	154	173	124.908	106.838
259.965	134	41.2858	51.0178	58.7697	79.0995	90	98	115	145	167	181.684	70.5286	154	173	124.899	106.856
260.988	134	41.3754	50.9562	58.767	79.0486	90	98	115	145	167	181.748	70.5227	154	173	124.828	106.815
262.011	134	41.4135	50.9452	58.7473	79.2026	90	98	115	145	167	181.683	70.5222	154	173	124.864	106.812
263.034	134	41.4072	50.9866	58.7947	79.1404	90	98	115	145	167	181.654	70.5177	154	173	124.903	106.838
264.056	134	41.3946	50.9565	58.8391	79.0947	90	98	115	145	167	181.614	70.5146	154	173	124.97	106.795
265.079	134	41.3719	51.0067	58.8083	79.1342	90	98	115	145	167	181.495	70.4942	154	173	124.919	106.948
266.102	134	41.3972	50.9968	58.8294	79.0971	90	98	114	145	167	181.407	70.4906	154	173	124.888	106.86
267.125	134	41.3706	50.9667	58.7853	79.1194	90	99	115	145	167	181.478	70.4844	154	173	124.898	106.907
268.148	134	41.3735	51.0141	58.2217	79.0526	90	98	114	145	167	181.467	70.5108	154	173	124.911	106.966
269.171	134	41.4329	51.0982	58.6181	79.2064	90	98	114	145	167	181.611	70.4948	154	173	124.985	106.982
270.194	134	41.3797	51.0605	58.3485	78.9067	90	98	114	145	167	181.408	70.5018	154	173	124.932	106.933
271.217	134	41.3668	51.1019	58.4212	79.1083	90	98	115	145	167	181.619	70.5111	154	173	124.958	106.941
272.239	134	41.3715	51.0012	58.0872	79.2375	90	98	115	145	167	181.384	70.5169	154	173	124.998	106.956
273.262	134	41.3724	51.0744	58.0746	79.1893	90	98	115	145	167	181.549	70.5221	154	173	124.968	106.959
274.285	134	41.37	51.0423	58.0499	79.2402	90	98	115	145	167	181.493	70.5043	154	173	125.024	106.828
275.308	134	41.3901	50.963	58.0752	79.0423	90	98	115	145	167	181.504	70.4748	154	173	124.982	106.297
276.331	134	41.3364	50.9969	58.0934	79.5125	90	98	115	145	167	181.719	70.5195	154	173	125.009	107.685
277.354	134	41.3904	50.9871	58.1165	79.4599	90	98	115	145	167	181.506	70.497	154	173	124.965	107.683
278.377	134	41.3877	50.9767	58.3437	78.9582	90	98	115	145	167	181.529	70.4941	154	173	124.984	107.663
279.4	134	41.3517	50.918	58.2727	79.0843	90	98	115	145	167	181.61	70.5122	154	173	125.008	107.657
280.423	134	41.3675	50.632	58.3344	79.2753	90	98	115	145	167	181.598	70.4947	154	173	124.996	107.664
281.445	134	41.3701	51.0266	58.4079	79.2635	90	98	115	145	167	181.802	70.4848	154	173	124.951	107.689
282.468	134	41.3358	50.9445	58.3541	79.1457	90	98	115	145	167	181.849	70.4679	154	173	124.943	107.674
283.491	134	41.3576	50.955	58.2999	79.8236	90	98	115	145	167	181.884	70.4627	154	173	124.92	107.632
284.514	134	41.3362	50.8835	58.5821	79.8138	90	98	115	145	167	181.659	70.4568	154	173	124.931	107.641
285.537	134	41.3397	50.539	58.3297	79.6266	90	98	115	145	167	181.654	70.482	154	173	124.955	107.605
286.56	134	41.3757	50.9163	58.3428	79.8787	90	98	115	145	167	181.604	70.4838	154	173	124.985	107.602
287.583	134	41.3652	51.0089	58.3971	79.8113	90	98	115	145	167	181.658	70.4518	154	173	124.916	107.568
288.606	134	41.3651	50.9845	58.3271	79.9211	90	98	115	145	167	181.766	70.4631	154	173	124.937	107.569
289.628	134	41.3722	50.9467	58.4303	79.7905	90.1	98	115	145	167	181.627	70.4455	154	173	124.909	107.54
290.651	134	41.3399	50.9881	58.5664	79.9164	90	98	115	145	167	181.68	70.4519	154	173	124.921	107.553
291.674	134	41.2278	50.9941	58.3973	79.8709	90.1	98	115	145	167	181.615	70.4373	154	173	124.961	107.555
292.697	134	41.3694	50.9349	58.4892	79.9632	90.1	98	115	145	167	181.832	70.4656	154	173	124.937	107.519
293.72	134	41.3681	50.9194	58.4608	80.0651	90	98	115	145	167	181.846	70.4649	154	173	125.036	107.54
294.743	134	41.3508	51.0018	58.451	79.8713	90.1	98	115	145	167	181.674	70.4189	154	173	125.016	107.534
295.766	134	41.3686	50.9128	58.3726	79.9277	90.1	98	115	145	167	181.772	70.4356	154	173	124.938	107.518
296.789	134	41.3923	50.9115	58.5021	80.2173	90.1	98	115	145	167	181.649	70.4346	154	173	124.931	107.529
297.812	134	41.3833	51.0328	58.325	80.0731	90	98	115	145	167	181.617	70.4363	154	173	124.998	107.515
298.834	134	41.3727	50.9842	58.4141	79.9354	90	98	115	145	167	181.708	70.4471	154	173	124.964	107.464
299.857	134	41.3786	51.0621	58.4489	79.9269	90	98	115	145	167	181.814	70.4138	154	173	124.961	107.428
300.88	134	41.3984	51.0237	58.6331	79.827	90	98	115	145	167	181.898	70.4292	154	173	124.893	106.852
301.903	134	41.3745	50.8871	58.4242	80.2356	90	98	115	145	167	181.771	70.4131	154	173	124.904	107.425
302.926	134	41.4413	51.0745	58.7541	80.242	90	98	115	145	167	181.884	70.4228	154	173	124.989	107.513
303.949	134	41.3996	51.0365	58.6306	80.1203	90	98	115	145	167	181.833	70.4286	154	173	124.958	107.257
304.971	134	41.2937	51.0057	58.3993	79.8633	90	98	115	145	167	182	70.4417	154	173	124.953	107.46
305.994	134	41.3826	51.036	58.399	79.9281	90	98	115	145	167	181.868	70.3934	154	173	124.996	107.534
307.017	134	41.3801	50.9632	58.2564	79.9819	90	98	115	145	167	181.744	70.4112	154	173	124.986	107.293
308.04	134	41.3558	51.0612	58.2465	79.943	90	98	115	145	167	181.721	70.4009	154	173	124.943	107.539
309.063	134	41.4065	50.8092	58.3921	79.7154	90	98	115	145	167	181.694	70.3762	154	173	124.935	106.568
310.086	134	41.3707	51.0334	58.3717	80.0758	90	98	115	145	167	181.717	70.3896	154	173	124.951	107.365
311.109	134	41.3652	50.9753	58.4476	79.9742	90	98	115	145	167	181.855	70.4117	154	173	124.933	107.763
312.131	134	41.3649	51.008	58.3662	80.1257	90	98	115	145	167	181.655	70.3903	154	173	124.896	107.623
313.154	134	41.3262	50.9659	58.4754	80.0045	90	98	115	145	167	181.662	70.3696	154	173	124.957	107.605
314.177	134	41.3701	50.9308	58.2881	80.0086	90	99	115	145	167	181.562	70.3999	154	173	124.93	107.729
315.2	134	41.3698	50.8977	58.5541	79.912	90	98	115	145	167	181.694	70.3895	154	173	124.874	107.729
316.223	134	41.3819	50.973	58.3949	79.8592	90	98	115	145	167	181.748	70.338	154	173	124.876	107.693
317.246	134	41.3807	50.9738	58.354	80.0443	90	98	115	145	167	181.674	70.3694	154	173	124.912	107.729
318.269	134	41.3863	50.907	58.4729	79.9317	90	98	115	145	167	181.614	70.3653	154	173	124.884	107.728
319.291	134	41.3679	50.9015	58.3659	80.0726	90	98	115	145	167	181.629	70.3793	154	173	124.895	107.67
320.314	134	41.4014	50.917	58.5868	79.8923	90	98	115	145	167	181.863	70.3565	154	173	124.934	107.688
321.337	134	41.3736	50.9682	58.5443	79.8037	90	98	115	145	167	181.663	70.3517	154	173	124.86	107.632
322.36	134	41.3203	50.9591	58.5186	79.8813	90	98	115	145	167	181.797	70.3448	154	173	124.906	107.75
323.383	134	41.3563	50.9827	58.5013	79.922	90	98	115	145	167	181.807	70.3683	154	173	124.973	107.618
324.406	134	41.356	50.9573	58.6954	79.8631	90	98	115	145	167	181.661	70.3278	154	173	124.901	107.67
325.428	134	41.3637	50.9759	58.5889	79.8377	90	98	115	145	167	181.663	70.3772	154	173	124.911	107.67
326.451	134	41.322	50.9316	58.5185	79.8571	90	98	115	145	167	181.579	70.3216	154	173	124.937	107.686
327.474	134	41.3601	50.9284	58.6281	79.8298	90	98	115	145	167	181.822	70.3254	154	173	124.894	107.581
328.497	134	41.2285	50.7549	58.7515	80.2075	90	98	115	145	167	181.959	70.3064	154	173	124.969	107.648
329.52	134	41.3465	50.7548	58.6729	79.777	90	98	115	145	167	181.751	70.3093	154	173	124.962	107.639
330.543	134	41.3504	50.8222	58.8019	80.0098	90	98	115	145	167	181.673	70.3357	154	173	124.955	107.626
331.566	134	41.2994	51.0073	58.5242	79.9256	90	98	115	145	167	181.719	70.331	154	173	124.992	107.67
332.589	134	41.2504	50.9184	58.5914	79.8715	90	98	115	145	167	181.546	70.3301	154	173	125	107.666
333.611	134	41.2929	50.9683	58.4885	79.8367	90	98	115	145	167	181.551	70.2949	154	173	124.96	107.662
334.634	134	41.284	50.877	58.4537	79.9718	90	98	115	145	167	181.476	70.3185	154	173	124.972	107.655
335.657	134	41.2347	50.8708	58.5231	80.0661	90	98	115	145	167	181.727	70.322	154	173	125.008	107.403
336.68	134	41.3491	50.8975	58.5367	79.9016	90	98	115	145	167	181.456	70.3211	154	173	124.979	107.448
337.703	134	41.3644	50.8833	58.4559	79.9518	90	98	115	145	167	181.652	70.3201	154	173	124.966	107.419
338.726	134	41.3452	50.6476	58.5301	79.8075	90	98	115	145	167	181.576	70.2777	154	173	124.91	107.491
339.748	134	41.3473	50.9233	58.6659	79.8054	89.9	98	115	145	167	181.799	70.3304	154	173	124.931	107.582
340.771	134	41.1831	50.8812	58.5664	79.9056	90	98	115	145	167	181.571	70.3188	154	173	124.922	107.452
341.794	134	41.2136	50.9787	58.5461	79.7603	90	98	115	145	167	181.609	70.3348	154	173	124.901	107.651
342.817	134	41.3595	51.0959	58.583	79.8436	90	98	115	145	167	181.6	70.3351	154	173	124.898	107.643
343.84	134	41.4282	50.8554	58.7418	79.9221	90	98	115	145	167	181.638	70.3136	154	173	124.919	107.595
344.863	134	41.3103	51.0441	58.6433	79.6442	90	98	115	145	167	181.453	70.3327	154	173	124.911	107.61
345.886	134	41.3535	51.1013	58.6838	79.7819	90	98	115	145	167	181.625	70.3071	154	173	124.942	107.589
346.908	134	41.3776	51.0783	58.5616	80.0465	90	98	115	145	167	181.431	70.3318	154	173	124.899	107.6
347.931	134	41.3511	51.0446	58.5591	79.8374	90	98	115	145	167	181.588	70.3171	154	173	124.916	107.587
348.954	134	41.2225	51.1242	58.5239	79.7991	90	98	115	145	167	181.673	70.2918	154	173	124.902	107.622
349.977	134	41.3772	51.0676	58.7668	79.7157	90	98	115	145	167	181.634	70.3031	154	173	124.889	107.604
351	134	41.3461	50.9108	58.4173	80.1653	89.9	98	115	145	167	181.685	70.341	154	173	124.924	107.578
352.023	134	41.3569	50.6318	58.5464	79.8798	90	98	115	145	167	181.762	70.3188	154	173	124.94	107.599
353.046	134	41.3319	50.9338	58.5329	80.0572	90	98	115	145	167	181.698	70.3254	154	173	124.933	107.574
354.068	134	41.3232	50.92	58.4858	80.0901	90	98	115	145	167	181.834	70.332	154	173	124.93	107.563
355.091	134	41.3457	50.9091	58.4962	80.0605	89.9	98	115	145	167	181.694	70.2974	154	173	124.963	107.603
356.114	134	41.336	51.0185	58.5347	79.7012	90	98	115	145	167	181.621	70.2979	154	173	124.962	107.467
357.137	134	41.3505	50.8826	58.5918	79.8696	90	98	115	145	167	181.694	70.3103	154	173	124.938	107.453
358.16	134	41.2911	50.9211	58.5305	79.8102	90	98	115	145	167	181.724	70.2812	154	173	124.935	107.384
359.183	134	41.3091	51.0061	58.5866	79.9136	90	98	114	145	167	181.652	70.285	154	173	124.922	107.444
360.206	134	41.2847	50.9903	58.6208	79.8129	90	98	115	145	167	181.878	70.2738	154	173	124.968	107.475
361.228	134	41.3177	50.9098	58.6284	79.9358	90	98	114	145	167	181.68	70.2431	154	173	124.905	107.445
362.251	134	41.3111	50.9507	58.8495	79.3448	90	98	114	145	167	181.735	70.2656	154	173	124.848	107.464
363.274	134	41.3131	50.9181	58.5106	79.6853	90	98	115	145	167	181.695	70.2445	154	173	124.876	107.432
364.297	134	41.2791	50.8904	58.5057	79.8365	90	98	114	145	167	181.591	70.2522	154	173	124.865	107.452
365.32	134	41.3332	50.8579	58.5449	79.9929	90	98	114	145	167	181.39	70.2676	154	173	124.882	107.431
366.343	134	41.352	50.9645	58.5375	79.8148	90	98	114	145	167	181.538	70.2752	154	173	124.887	107.476
367.365	135	41.2928	51.0371	58.592	79.7483	90	98	114	145	167	181.626	70.2638	154	173	124.941	107.441
368.388	135	41.2953	50.935	58.6131	79.8042	90	98	115	145	167	181.58	70.2847	154	173	124.908	107.453
369.411	135	41.3344	50.9323	58.5377	79.7077	90	98	115	145	167	181.412	70.2986	154	173	124.939	107.407
370.434	134	41.3197	50.8973	58.4223	79.7143	90	98	115	145	167	181.715	70.265	154	173	124.963	107.429
371.457	135	41.2788	50.979	58.571	79.689	90	98	115	145	167	181.675	70.2683	154	173	125.068	107.595
372.48	134	41.3054	51.0137	58.4772	79.8089	90	98	115	145	167	181.611	70.283	154	173	125.003	107.594
373.503	134	41.324	50.9714	58.6474	79.6823	90	98	115	145	167	181.397	70.2865	154	173	125.026	107.588
374.526	134	41.2655	50.9518	58.6334	79.8009	90	98	115	145	167	181.687	70.2914	154	173	125.04	107.569
375.548	134	41.2737	50.8708	58.5055	79.9246	90	98	115	145	167	181.401	70.2694	154	173	125.02	107.574
376.571	134	41.3404	50.994	58.5133	79.8917	90	98	115	145	167	181.743	70.2679	154	173	124.999	107.588
377.594	134	41.3456	50.9922	58.4954	79.8753	90	98	115	145	167	181.643	70.2567	154	173	124.992	107.576
378.617	134	41.3408	50.9447	58.5129	79.9167	90	98	115	145	167	181.657	70.2762	154	173	125.027	107.552
379.64	134	41.3109	50.998	58.6523	79.8134	90	98	115	145	167	181.441	70.263	154	173	125.05	107.466
380.663	134	41.2295	50.8784	58.6217	79.591	90	98	115	145	167	181.657	70.2522	154	173	125.046	107.432
381.686	134	41.184	50.9343	58.5841	79.6532	90	98	115	145	167	181.532	70.2078	154	173	125.033	107.545
382.709	134	41.3513	51.059	58.5367	79.7246	90	98	114	145	167	181.545	70.2193	154	173	125.042	107.558
383.731	134	41.3588	50.9417	58.4276	79.6574	90	98	115	145	167	181.439	70.2273	154	173	125.091	107.547
384.754	134	41.3437	51.0399	58.6769	80.0758	90	98	115	145	167	181.732	70.2344	154	173	125.027	107.49
385.777	134	41.3731	50.9016	58.6232	79.9946	90	98	115	145	167	181.647	70.2181	154	173	125.062	107.407
386.8	134	41.3349	50.9222	58.5705	80.0032	90	98	115	145	167	181.559	70.2327	154	173	124.995	107.284
387.823	134	41.2907	50.9932	58.5907	80.019	89.9	98	115	145	167	181.558	70.2335	154	173	125.016	107.299
388.846	134	41.3411	50.9822	58.6542	79.7829	90	98	115	145	167	181.768	70.2117	154	173	125.036	107.34
389.868	134	41.2912	50.9731	58.6034	79.6733	90	98	115	145	167	181.771	70.2156	154	173	124.974	107.405
390.891	134	41.3227	50.9712	58.6908	79.8831	90	98	115	145	167	181.934	70.2232	154	173	125.023	107.412
391.914	134	41.2283	50.9873	58.7078	79.9731	90	98	115	145	167	181.729	70.2238	154	173	125.025	107.468
392.937	134	41.321	51.0497	59.1625	79.8103	89.9	98	115	145	167	181.522	70.2027	154	173	125.003	107.506
393.96	134	41.3058	50.9352	59.3396	79.7409	90	98	115	145	167	181.438	70.1962	154	173	125.017	107.512
394.983	134	41.2866	50.8869	59.255	79.8405	90	98	115	145	167	181.709	70.1985	154	173	125.026	107.471
396.006	134	41.3157	50.6091	59.0978	79.9173	89.9	98	115	145	167	181.61	70.176	154	173	125.038	107.501
397.029	134	41.3102	50.8421	58.9217	79.9227	90	98	115	145	167	181.789	70.163	154	173	125.043	107.481
398.051	134	41.3271	50.8662	59.2059	79.9106	90	98	115	145	167	181.58	70.1557	154	173	124.972	107.474
399.074	134	41.2774	50.8653	59.317	79.6412	90	98	115	145	167	181.615	70.1834	154	173	125.015	107.44
400.097	134	41.3162	50.9164	59.4206	79.7884	90	98	115	145	167	181.41	70.1621	154	173	124.944	107.447
401.12	134	41.2898	50.9175	58.9941	79.6578	90	98	115	145	167	181.619	70.1517	154	173	124.975	107.462
402.143	134	41.3307	50.9046	59.0639	79.5223	89.9	98	115	145	167	181.629	70.1931	154	173	124.954	107.444
403.166	134	41.2815	50.8902	59.118	79.8929	90	98	115	145	167	181.454	70.1633	154	173	124.968	107.514
404.188	134	41.2744	51.0023	58.8783	79.9027	90	98	115	145	167	181.423	70.1672	154	173	125.021	107.438
405.211	134	41.3115	51.0295	59.0847	79.8411	90	98	115	145	167	181.427	70.1473	154	173	125.031	107.422
406.234	134	41.2856	51.0295	58.9564	79.7292	90	98	115	145	167	181.371	70.16	154	173	125.001	107.429
407.257	134	41.2898	50.9697	59.014	79.7826	90	98	114	145	167	181.618	70.2107	154	173	125.007	107.433
408.28	134	41.2949	51.0423	58.9888	79.7112	89.9	98	115	145	167	181.51	70.1639	154	173	125.001	107.456
409.303	134	41.2831	50.9121	58.4268	79.7476	90	98	115	145	167	181.695	70.1791	154	173	125.034	107.468
410.326	134	41.3125	51.2477	58.4322	79.6637	90	98	115	145	167	181.561	70.1754	154	173	125.031	107.442
411.348	134	41.2802	51.1878	58.3384	79.691	90	98	114	145	167	181.351	70.1772	154	173	125.028	107.407
412.371	134	41.3067	51.0887	58.3307	79.7252	90	98	115	145	167	181.438	70.1268	154	173	125.035	107.441
413.394	134	41.2677	50.883	58.4274	79.6876	90	98	115	145	167	181.261	70.1487	154	173	125.034	107.399
414.417	134	41.252	50.8816	58.5264	79.6508	90	98	115	145	167	181.361	70.1482	154	173	125.036	107.603
415.44	134	41.2444	50.8481	58.5293	79.6648	90	98	115	146	167	181.42	70.1541	154	173	125.022	107.594
416.463	134	41.2588	50.876	58.5026	79.6556	90	98	115	146	167	181.549	70.1523	154	173	125.044	107.596
417.486	134	41.2569	50.8708	58.4062	79.7915	90	98	115	146	167	181.625	70.1653	154	173	125.067	107.6
418.508	134	41.2457	50.9208	58.3646	80.0226	90	98	115	146	167	181.528	70.1653	154	173	125.058	107.583
419.531	134	41.2139	50.8872	58.5195	79.966	90	98	115	146	167	181.395	70.1701	154	173	125.05	107.57
420.554	134	41.2197	50.8692	58.4189	79.7869	90	98	115	146	167	181.337	70.1468	154	173	125.053	107.543
421.577	134	41.2485	50.8235	58.457	79.9516	90	98	115	146	167	181.435	70.1321	154	173	125.041	107.583
422.6	134	41.2429	50.9039	58.5245	79.7124	89.9	98	115	146	167	181.219	70.1503	154	173	125.053	107.538
423.623	134	41.2595	50.8739	58.6046	79.6003	90	98	115	146	167	181.278	70.1162	154	173	125.058	107.549
424.646	134	41.2708	50.9596	58.6658	79.8257	90	98	115	146	167	181.45	70.1109	154	173	125.058	107.476
425.669	134	41.2515	50.9228	58.7344	79.6885	90	98	115	146	167	181.396	70.1409	154	173	125.059	107.54
426.692	134	41.2743	50.9776	58.6253	79.6673	90	98	115	146	167	181.44	70.1361	154	173	125.11	107.507
427.714	134	41.3003	50.9466	58.6034	79.5538	90	98	115	146	167	181.345	70.1446	154	173	125.126	107.55
428.737	134	41.298	50.9559	58.6112	79.6945	90	98	115	146	167	181.595	70.1631	154	173	125.107	107.574
429.76	134	41.2797	50.9146	58.6004	79.8126	89.9	98	115	146	167	181.517	70.1289	154	173	125.064	107.551
430.783	134	41.2901	50.9236	58.626	79.7366	90	98	114	146	167	181.54	70.1051	154	173	125.1	107.563
431.806	134	41.3253	50.8223	58.5582	79.9206	90	98	115	146	167	181.42	70.1029	154	173	125.072	107.574
432.829	134	41.3166	50.4238	58.6409	79.6782	89.9	98	115	146	167	181.5	70.1426	154	172	125.067	107.562
433.852	134	41.2712	50.8516	58.6625	79.5802	90	98	114	146	167	181.412	70.12	154	173	125.014	107.538
434.875	134	41.3162	50.8342	58.6285	79.7748	90	98	115	146	167	181.655	70.102	154	173	125.04	107.563
435.897	134	41.2837	50.8622	58.6953	79.8679	90	98	115	146	167	181.502	70.1195	154	173	125.034	107.55
436.92	134	41.2773	50.9174	58.6923	79.7789	90	98	115	146	167	181.644	70.0944	154	173	125.078	107.568
437.943	134	41.2962	50.8855	58.6234	79.664	90	98	115	146	167	181.816	70.1015	154	173	125.053	107.559
438.966	134	41.2709	50.9277	58.6583	79.7234	90	98	115	146	167	181.771	70.1247	154	173	125.125	107.506
439.989	134	41.2957	50.9161	58.672	79.8395	90	98	115	146	167	181.68	70.1051	154	173	125.139	107.621
441.012	134	41.2847	50.9052	58.5708	79.638	89.9	98	114	146	167	181.644	70.1118	154	173	125.132	107.594
442.034	134	41.292	50.9204	58.6659	79.0403	90	98	114	145	167	181.813	70.1099	154	173	125.128	107.609
443.057	134	41.286	50.907	58.586	79.076	90	98	114	145	167	181.736	70.116	154	173	125.194	107.553
444.08	134	41.272	50.9004	58.5434	79.134	90	98	115	145	167	181.776	70.1161	154	173	125.168	107.511
445.103	134	41.3167	50.8803	58.6156	79.1226	90	98	115	145	167	181.778	70.1262	154	173	125.16	107.507
446.126	134	41.2735	50.8688	58.5738	78.9846	89.9	98	115	146	167	181.667	70.1348	154	173	125.171	107.559
447.149	134	41.3088	50.8658	58.6672	78.8925	90	98	115	145	167	181.654	70.1206	154	173	125.124	107.505
448.172	134	41.28	50.9056	58.5582	79.1285	90	98	115	145	167	181.481	70.1051	154	173	125.071	107.513
449.194	134	41.309	50.903	58.6197	79.0891	90	98	115	146	167	181.442	70.0969	154	173	125.122	107.579
450.217	134	41.3068	50.9325	58.6386	79.0761	90	98	115	146	167	181.77	70.109	154	173	125.138	107.392
451.24	134	41.2866	50.9033	58.5965	78.9703	90	98	115	146	167	181.713	70.1146	154	173	125.102	107.433
452.263	134	41.2941	50.9159	58.5931	79.067	90	98	115	146	167	181.744	70.0741	154	173	125.128	107.393
453.286	134	41.2975	50.9841	58.6555	79.0047	90	98	115	146	167	181.661	70.1038	154	173	125.095	107.391
454.309	134	41.3028	50.9445	58.5204	79.0991	89.9	98	115	146	167	181.657	70.0811	154	173	125.129	107.381
455.331	134	41.3127	51.0013	58.5313	79.1101	90	98	115	146	167	181.849	70.0484	154	173	125.125	107.427
456.354	134	41.2903	50.9584	58.5462	79.6638	89.9	98	115	146	167	181.808	70.0386	154	173	125.135	107.528
457.377	134	41.3187	50.8923	58.5615	79.6257	90	98	115	146	167	181.879	70.0351	154	173	125.18	107.537
458.4	134	41.297	50.9725	58.5539	79.9212	90	98	115	146	167	181.736	70.0261	154	173	125.172	107.425
459.423	134	41.2944	50.9704	58.4201	79.8711	90	98	115	146	167	181.684	70.031	154	173	125.148	107.471
460.446	134	41.2937	50.7596	58.6205	79.9039	90	98	115	146	167	181.772	70.049	154	173	125.109	107.427
461.469	134	41.3051	51.0159	58.4799	79.7961	89.9	98	115	146	167	181.521	70.0637	154	173	125.139	107.385
462.491	134	41.3223	50.988	58.5006	79.8307	90	98	115	146	167	181.876	70.0413	154	173	125.162	107.332
463.514	134	41.3147	50.9702	58.6715	80.0573	90	98	115	146	167	181.681	70.069	154	173	125.152	107.519
464.537	134	41.3311	51.1019	58.6196	79.8482	90	98	115	146	167	181.693	70.0646	154	173	125.212	107.422
465.56	134	41.3064	51.0083	58.5849	79.9398	90	98	115	145	167	181.453	70.0353	154	173	125.169	107.533
466.583	134	41.2963	51.0239	58.7191	79.9878	89.9	98	115	146	167	181.75	70.0293	154	173	125.179	107.418
467.606	134	41.3044	50.9428	58.5893	79.5209	90	98	115	145	167	181.62	70.0452	154	173	125.168	107.442
468.629	134	41.3012	51.0302	58.5499	79.9401	90	98	115	146	167	181.713	70.0063	154	173	125.156	107.458
469.651	134	41.3612	51.0175	58.566	79.6204	90	98	115	146	167	181.622	70.0126	154	173	125.094	107.467
470.674	134	41.3321	51.0263	58.5476	79.5523	90	98	115	145	167	181.622	70.0136	154	173	125.22	107.4
471.697	134	41.3324	50.9598	58.5591	79.6739	90	98	115	145	167	181.55	70.0162	154	173	125.191	107.417
472.72	134	41.3557	50.8467	58.5501	79.6297	90	98	115	146	167	181.653	70.005	154	173	125.217	107.407
473.743	134	41.3545	51.0811	58.6191	79.6849	90	98	115	146	167	181.613	69.9978	154	173	125.153	107.436
474.766	134	41.3365	50.9349	58.4778	79.5956	90	98	115	146	167	181.564	70.0057	154	173	125.133	107.422
475.789	134	41.3333	50.9876	58.5759	79.6202	90	98	115	146	167	181.687	69.9916	154	173	125.113	107.409
476.812	134	41.3262	51.0988	58.6293	79.7027	90	98	115	146	167	181.43	70.0045	154	173	125.118	107.439
477.835	134	41.3636	51.2567	58.6008	79.6869	90	98	115	146	167	181.375	70.0302	154	173	125.129	107.423
478.858	134	41.3165	50.9897	58.5522	79.987	90	98	115	146	167	181.554	70.0084	154	173	125.162	107.423
479.88	134	41.2839	51.0907	58.4737	78.8094	90	98	115	146	167	181.556	70.0139	154	173	125.142	107.455
480.903	134	41.3063	51.1259	58.5346	78.9859	90	98	115	146	167	181.792	70.0385	154	173	125.126	107.432
481.926	134	41.3078	51.0969	58.4413	79.0065	90	98	115	146	167	181.566	70.042	154	173	125.158	107.396
482.949	134	41.3143	51.0111	58.4554	78.8616	90	98	115	146	167	181.642	70.0242	154	173	125.185	107.416
483.972	134	41.3228	51.0644	58.4494	78.9686	89.9	98	115	146	167	181.544	70.0305	154	173	125.13	107.41
484.995	134	41.2992	51.0864	58.3638	78.7135	90	98	115	146	167	181.489	70.0568	154	173	125.154	107.478
486.018	134	41.3163	51.0208	58.4132	78.8656	90	98	115	146	167	181.476	70.0414	154	173	125.143	107.409
487.041	134	41.3357	50.9827	58.513	79.243	90	98	115	146	167	181.568	70.0484	154	173	125.161	107.442
488.063	134	41.3153	50.9908	58.4219	78.9131	90	98	115	146	167	181.514	70.0431	154	173	125.101	107.671
489.086	134	41.3372	51.0565	58.3264	79.1683	90	98	115	146	167	181.365	70.0631	154	173	125.1	107.607
490.109	134	41.3573	50.9915	58.3586	78.9062	90	98	115	146	167	181.417	70.0273	154	173	125.109	107.526
491.132	134	41.3152	51.0177	58.2768	78.9403	90	98	115	146	167	181.51	70.0306	154	173	125.151	107.55
492.155	134	41.3275	50.955	58.3905	78.8934	90	98	115	146	167	181.258	70.0491	154	173	125.114	107.541
493.178	134	41.3356	50.9125	58.5783	78.7854	90	98	115	146	167	181.449	70.0343	154	173	125.13	107.502
494.201	134	41.345	50.9315	58.3184	79.0262	90	98	114	146	167	181.52	70.0247	154	173	125.117	107.594
495.224	134	41.3907	50.9106	58.2181	78.9537	90	98	114	146	167	181.501	70.0112	154	173	125.108	107.532
496.246	134	41.3565	51.0197	58.309	78.979	90	98	114	146	167	181.396	69.9918	154	173	125.083	107.572
497.269	134	41.3359	50.9479	58.2923	78.8543	90	98	115	146	167	181.378	70.0133	154	173	125.104	107.548
498.292	134	41.3302	50.8896	58.2636	78.9642	90	98	115	146	167	181.383	70.031	154	173	125.107	107.556
499.315	134	41.3576	50.9363	58.206	79.0359	90	98	115	146	167	181.379	70.0181	154	173	125.102	107.599
500.338	134	41.3396	50.9112	58.2664	78.966	89.9	98	115	146	167	181.623	70.0345	154	173	125.15	107.622
501.361	134	41.3278	50.9804	58.2394	78.9758	90	98	114	146	167	181.322	70.0077	154	173	125.151	107.58
502.383	134	41.3473	50.6893	58.2923	79.1482	90	98	114	146	167	181.371	70.0293	154	173	125.123	107.586
503.406	134	41.329	50.6123	58.2998	78.9854	90	98	114	146	167	181.453	70.0165	154	173	125.114	107.574
504.429	134	41.2818	50.6379	58.2267	78.8035	90	98	115	146	167	181.424	69.9917	154	173	125.148	107.571
505.452	134	41.3308	50.9884	58.1629	79.0167	90	98	115	146	167	181.287	70.01	154	173	125.128	107.571
506.475	134	41.2898	50.8143	58.3097	79.0182	90	98	115	146	167	181.43	69.9543	154	173	125.127	107.587
507.498	134	41.3283	50.9329	58.3152	79.0277	90	98	115	146	167	181.416	69.9972	154	173	125.183	107.576
508.52	134	41.34	50.8566	58.6	79.1325	90	98	114	146	167	181.406	69.9875	154	173	125.152	107.529
509.543	134	41.3111	50.831	58.2915	78.9593	90	98	114	146	167	181.288	69.9664	154	173	125.106	107.527
510.566	134	41.2816	51.0579	58.4052	78.9756	89.9	98	114	146	167	181.58	70.0024	154	173	125.164	107.52
511.589	134	41.2753	51.109	58.2574	78.975	89.9	98	114	146	167	181.526	70.011	154	173	125.124	107.559
512.612	134	41.3117	51.0826	58.2439	79.1143	90	98	114	146	167	181.675	69.986	154	173	125.145	107.59
513.635	134	41.3538	50.9764	58.1957	79.1821	90	98	114	146	167	181.599	69.977	154	173	125.249	107.598
514.658	134	41.3357	51.0431	58.2191	79.1208	90	98	114	146	167	181.43	69.9986	154	173	125.188	107.6
515.68	134	41.3352	51.0383	58.2476	79.1122	90	98	114	146	167	181.435	69.9805	154	173	125.24	107.568
516.703	134	41.3804	51.0764	58.3252	79.042	90	98	114	146	167	181.462	69.9955	154	173	125.26	107.583
517.726	134	41.3415	51.0891	58.3114	79.0926	90	98	114	146	167	181.686	69.9715	154	173	125.293	107.594
518.749	134	41.3544	51.1367	58.3732	78.9745	90	98	114	146	167	181.552	69.9629	154	173	125.249	107.601
519.772	134	41.3582	51.266	58.3545	78.9389	90	98	115	146	167	181.47	69.9932	154	173	125.297	107.58
520.795	134	41.3263	51.1418	58.2312	79.0667	90	98	115	146	167	181.445	69.9664	154	173	125.279	107.563
521.818	134	41.3161	51.1082	58.3548	79.1262	90	98	115	146	167	181.658	69.9579	154	173	125.219	107.467
522.841	134	41.3136	51.0629	58.5923	78.8938	90	98	115	146	167	181.464	69.9643	154	173	125.239	107.482
523.863	134	41.3031	51.0691	58.3888	78.9358	90	98	115	146	167	181.44	69.9748	154	173	125.295	107.477
524.886	134	41.3211	51.1763	58.7553	79.0704	90	98	114	146	167	181.466	69.9901	154	173	125.279	107.432
525.909	134	41.3123	51.061	58.436	79.3295	90	98	115	146	167	181.469	69.9785	154	173	125.236	107.48
526.932	134	41.3167	50.9406	58.5069	79.4522	90	98	115	146	167	181.427	69.9749	154	173	125.226	107.389
527.955	134	41.3128	51.0187	59.0522	78.956	90	98	115	146	167	181.418	69.9424	154	173	125.214	107.446
528.978	134	41.3343	51.0045	58.3631	79.084	90	98	115	146	167	181.653	69.9381	154	173	125.217	107.421
530	134	41.3151	50.9912	58.471	79.0685	90	98	115	146	167	181.604	69.9728	154	173	125.187	107.445
531.023	134	41.2461	50.9237	58.3006	79.2666	90	98	115	146	167	181.51	69.9609	154	173	125.159	107.403
532.046	134	41.3258	50.901	58.5445	78.8978	90	98	115	146	167	181.613	69.9499	154	173	125.154	107.423
533.069	134	41.3465	50.9265	58.2566	79.1782	90	98	115	146	167	181.452	69.964	154	173	125.222	107.385
534.092	134	41.3337	51.0126	58.4176	79.1213	90	98	115	146	167	181.424	69.9627	154	173	125.202	107.505
535.115	134	41.2921	50.9765	59.1777	79.1327	90	98	115	146	167	181.378	69.9345	154	173	125.209	107.47
536.138	134	41.3323	51.0262	59.3086	79.2635	90	98	115	146	167	181.332	69.9329	154	173	125.23	107.499
537.16	134	41.2997	50.9919	59.2572	79.2551	90	98	115	146	167	181.587	69.952	154	173	125.195	107.489
538.183	134	41.3331	51.0016	59.2066	78.9587	90	98	115	146	167	181.511	69.9463	154	173	125.215	107.505
539.206	134	41.3192	50.9412	59.1931	79.244	90	98	115	146	167	181.378	69.9414	154	173	125.267	107.511
540.229	134	41.3179	50.5519	59.3324	79.2402	90	98	115	146	167	181.39	69.953	154	173	125.265	107.496
541.252	134	41.3081	50.6066	59.2695	79.2676	90	98	115	146	167	181.588	69.952	154	173	125.233	107.377
542.275	134	41.2918	50.7372	59.1935	79.3713	90	98	115	146	167	181.476	69.9051	154	173	125.223	107.38
543.298	134	41.2691	50.6744	59.1998	79.1918	90	98	115	146	167	181.325	69.9063	154	173	125.245	107.379
544.321	134	41.3087	50.992	59.169	79.1234	90	98	115	146	167	181.44	69.9226	154	173	125.214	107.368
545.343	134	41.2789	50.9816	59.1228	79.1042	89.9	98	115	146	167	181.278	69.9091	154	173	125.2	107.351
546.366	134	41.3003	51.0032	59.3411	79.1356	90	98	115	146	167	181.588	69.9182	154	173	125.227	107.431
547.389	134	41.2846	51.029	59.3615	78.9207	89.9	98	115	146	167	181.277	69.9097	154	173	125.236	107.416
548.412	134	41.2983	51.0389	59.2408	79.1407	90	98	115	146	167	181.376	69.8898	154	173	125.221	107.434
549.435	134	41.2725	50.9407	59.1757	79.3702	90	98	115	146	167	181.352	69.8708	154	173	125.193	107.442
550.458	134	41.2981	51.0447	59.2016	79.0792	90	98	115	146	167	181.416	69.8807	154	173	125.189	107.393
551.481	134	41.2484	50.946	59.258	79.2457	89.9	98	115	146	167	181.304	69.8976	154	173	125.211	107.409
552.504	134	41.2604	50.9166	59.2412	79.0065	90	98	115	146	167	181.18	69.894	154	173	125.206	107.422
553.526	134	41.2828	50.902	59.2158	79.0046	90	98	115	146	167	181.254	69.901	154	173	125.222	107.314
554.549	134	41.2739	50.9638	59.2197	78.808	90	98	115	146	167	181.117	69.9042	154	173	125.263	107.397
555.572	134	41.2355	50.9581	59.1535	78.8699	90	98	115	146	167	181.19	69.8838	154	173	125.247	107.388
556.595	134	41.2352	51.0089	59.1606	79.3302	89.9	98	115	146	167	181.059	69.8916	154	173	125.315	107.405
557.618	134	41.2609	50.9371	59.265	79.0441	90	98	114	146	167	181.118	69.8849	154	173	125.262	107.378
558.641	134	41.2428	51.0378	59.219	79.119	90	98	115	146	167	181.278	69.8959	154	173	125.231	107.394
559.663	134	41.2134	51.0158	59.4137	79.0558	90	98	115	146	167	181.223	69.8929	154	173	125.196	107.364
560.686	134	41.2601	51.0195	59.2941	79.1492	90	98	115	146	167	181.253	69.8957	154	173	125.305	107.365
561.709	134	41.3505	51.0234	59.3319	79.3295	90	98	115	146	167	181.261	69.8959	154	173	125.276	107.385
562.732	134	41.2478	51.1758	59.4373	78.9249	90	98	115	146	167	181.345	69.9092	154	173	125.242	107.401
563.755	134	41.3058	51.1818	59.2389	78.9327	90	98	115	146	167	181.432	69.8797	154	173	125.294	107.306
564.778	134	41.2534	51.1585	59.4029	78.9117	90	98	115	146	167	181.294	69.8529	154	173	125.263	107.428
565.801	134	41.2658	51.0079	59.3864	79.0243	90	98	115	146	167	181.304	69.8935	154	173	125.118	107.595
566.823	134	41.2773	51.0744	59.3851	79.0848	90	98	114	146	167	181.177	69.8834	154	173	125.14	107.61
567.846	134	41.2648	51.0844	59.3534	78.8347	90	98	115	146	167	181.2	69.8655	154	173	125.227	107.561
568.869	134	41.2496	50.9838	59.4803	79.138	90	98	115	146	167	181.304	69.8752	154	173	125.153	107.555
569.892	134	41.2832	50.941	59.4208	79.0544	90	98	115	146	167	181.236	69.858	154	173	125.1	107.598
570.915	134	41.2398	50.9942	59.4125	78.9965	90	98	115	146	167	181.185	69.8543	154	173	125.121	107.479
571.938	134	41.2629	50.9803	59.4095	78.8712	90	98	115	146	167	181.326	69.8661	154	173	125.171	107.394
572.961	134	41.2598	51.093	59.3613	78.9568	90	98	115	146	167	181.332	69.8541	154	173	125.138	107.41
573.984	134	41.2822	51.016	59.3594	79.0661	90	98	115	146	167	181.202	69.8729	154	173	125.149	107.4
575.006	134	41.2656	50.9408	59.3468	79.1285	90	98	115	146	167	181.268	69.8436	154	173	125.148	107.49
576.029	134	41.1659	51.0485	59.341	79.2825	90	98	115	146	167	181.136	69.8399	154	173	125.059	107.256
577.052	134	41.2866	50.9908	59.5255	79.1171	90	98	115	146	167	181.197	69.8459	154	173	125.134	106.984
578.075	134	41.2477	51.0644	59.3666	78.8779	90	98	115	146	167	181.331	69.8398	154	173	125.197	107.359
579.098	134	41.2554	51.0305	59.4035	79.1403	90	98	115	146	167	181.092	69.8293	154	173	125.126	107.403
580.12	134	41.264	51.1789	59.4595	79.0179	90	98	115	146	167	181.158	69.8361	154	173	125.16	107.191
581.143	134	41.2302	50.9728	59.4496	79.0455	90	98	115	146	167	181.338	69.8481	154	173	125.168	106.979
582.166	134	41.2381	51.033	59.4885	79.0305	90	98	115	146	167	181.41	69.8336	154	173	125.092	107.392
583.189	134	41.2618	51.0043	59.4549	79.0318	90	98	115	146	167	181.202	69.8512	154	173	125.153	107.4
584.212	134	41.239	51.0823	59.3614	79.0403	90	98	115	146	167	181.048	69.8245	154	173	125.082	107.462
585.235	134	41.2479	50.9825	59.2887	78.7482	90	98	115	146	167	181.284	69.845	153	173	125.091	107.46
586.258	134	41.2562	51.0122	59.4387	79.179	90	98	115	146	167	181.008	69.8551	154	173	125.145	107.099
587.281	134	41.2754	51.1443	59.3157	79.0546	90	98	115	146	167	180.897	69.8357	154	173	125.129	107.319
588.303	134	41.286	51.0549	59.2902	79.0957	90	98	115	146	167	181.101	69.8314	153	173	125.054	107.444
589.326	134	41.2423	51.0313	59.2676	79.2774	90	98	115	146	167	181.023	69.8135	153	173	125.108	106.679
590.349	134	41.2507	51.0108	59.472	79.1644	89.9	98	115	146	167	181.052	69.8207	154	173	125.127	107.302
591.372	134	41.2717	50.8844	59.3933	79.2054	89.9	98	115	146	167	180.924	70.0078	153	173	125.182	107.403
592.395	134	41.288	50.9847	59.4145	79.0144	90	98	115	146	167	181.048	70.0334	153	173	125.224	107.335
593.418	134	41.3012	51.0111	59.4454	79.0612	89.9	98	115	146	167	181.195	70.0254	153	173	125.153	107.305
594.441	134	41.2734	51.1399	59.3946	79.204	89.9	98	115	146	167	181.161	70.0268	153	173	125.195	107.324
595.464	134	41.2503	51.0633	59.3906	79.4886	90	98	115	146	167	181.161	70.0246	153	173	125.134	107.296
596.486	134	41.2027	51.1036	59.4721	79.2774	89.9	98	115	146	167	181.262	70.0221	153	173	125.157	107.312
597.509	134	41.2298	51.189	59.5031	79.3003	89.9	98	115	146	167	181.335	70.0342	153	173	125.156	107.29
598.532	134	41.2512	50.575	59.51	79.0869	89.9	98	115	146	167	181.414	69.966	153	173	125.132	107.311
599.555	134	41.257	50.8796	59.4456	79.2117	89.9	98	115	146	167	181.269	69.9407	153	173	125.157	107.339
600.578	134	41.2796	50.9045	59.5324	79.1972	89.9	98	115	146	167	181.273	69.9881	153	173	125.147	107.325
601.601	134	41.1941	50.9512	59.6203	79.0158	89.9	98	115	146	167	181.175	69.9421	153	173	125.166	107.328
602.624	134	41.2115	51.0386	59.6097	79.2225	89.9	98	115	146	167	180.867	69.9947	153	173	125.2	107.373
603.646	134	41.2613	51.0881	59.555	79.1573	89.9	98	115	146	167	180.948	69.9999	153	173	125.132	107.344
604.669	134	41.2432	51.1743	59.645	79.355	89.9	98	115	146	167	180.967	70.0007	153	173	125.154	107.428
605.692	134	41.2794	51.1031	59.5329	79.3876	89.9	98	115	146	167	180.913	69.9995	153	173	125.163	107.233
606.715	134	41.1905	51.1533	59.5363	79.2051	89.9	98	115	146	167	180.97	69.9539	153	173	125.145	107.224
607.738	134	41.2058	51.1755	59.6574	79.0072	89.9	98	115	146	167	181.048	69.9879	153	173	125.133	106.903
608.761	134	41.1965	51.0526	59.4897	78.9923	89.9	98	115	146	167	180.794	69.9405	153	173	125.108	107.531
609.784	134	41.1315	51.0659	59.5312	79.182	89.9	98	115	146	167	180.864	69.9688	154	173	125.136	107.497
610.807	134	41.2553	51.1142	59.5428	79.2238	89.9	98	115	146	167	180.956	69.9536	154	173	125.165	107.499
611.83	134	41.1852	51.115	59.5455	79.2307	89.9	98	115	146	167	180.942	69.9814	154	173	125.15	107.49
612.852	134	41.2461	51.1598	59.7618	79.2107	89.9	98	115	146	167	180.921	69.9558	154	173	125.188	107.508
613.875	134	41.1288	51.0543	59.6493	79.1402	89.9	98	115	146	167	180.832	69.9851	153	173	125.217	107.53
614.898	134	41.1295	51.14	59.7252	79.0282	89.9	98	115	146	167	180.757	69.9593	153	173	125.186	107.505
615.921	134	41.2433	51.2191	59.7558	79.1152	89.9	98	114	146	167	180.868	69.9782	153	173	125.118	107.526
616.944	134	41.2104	51.2262	59.662	78.9528	89.9	98	115	146	167	180.617	69.9949	153	173	125.15	107.531
617.967	134	41.2497	51.1492	59.7043	79.0406	89.9	98	115	146	167	180.943	70.0021	153	173	125.112	107.513
618.99	134	41.2343	51.143	59.6383	79.0065	89.9	98	115	146	167	180.853	69.9878	153	173	125.106	107.537
620.013	134	41.2389	51.1516	59.6002	79.3229	89.9	98	114	146	167	180.808	69.9749	153	173	125.114	107.528
621.036	134	41.2465	51.1655	59.7088	78.9981	89.9	99	114	146	167	180.826	70.0065	153	173	125.142	107.525
622.058	134	41.2503	51.1085	59.693	78.9665	89.9	98	115	146	167	180.876	69.989	153	173	125.138	107.569
623.081	134	41.2119	51.2033	59.7103	79.1357	90	98	115	146	167	180.732	69.9821	153	173	125.184	107.657
624.104	134	41.2797	51.1746	59.6958	79.1961	89.9	98	115	146	167	180.718	69.9981	154	173	125.086	107.634
625.127	134	41.2336	51.1666	59.5331	79.1848	89.9	98	115	146	167	180.674	70.0118	154	173	125.091	107.628
626.15	134	41.2452	51.1037	59.5432	79.2162	89.9	99	115	146	167	180.729	69.9772	154	173	125.101	107.59
627.173	134	41.2281	51.1268	59.498	79.2062	90	98	115	146	167	180.695	69.9833	154	173	125.133	107.605
628.196	134	41.0983	51.0742	59.6061	79.2388	90	98	115	146	167	180.764	69.9816	153	173	125.112	107.519
629.218	134	41.1557	51.1049	59.4007	79.8199	89.9	98	115	146	167	180.919	69.9627	153	173	125.142	107.52
630.241	134	41.1251	51.1567	59.5665	79.8221	89.9	98	115	146	167	180.878	69.9918	153	173	125.164	107.551
631.264	134	41.1249	51.1623	59.5983	79.8027	90	98	115	146	167	180.874	69.998	153	173	125.171	107.537
632.287	134	41.1051	51.1258	59.6285	79.7557	89.9	98	115	146	167	180.884	69.9751	154	173	125.16	107.553
633.31	134	41.2182	51.1382	59.6378	79.8271	89.9	99	115	146	167	180.604	69.9958	153	173	125.132	107.508
634.333	134	41.1841	51.2379	59.4671	80.0835	90	98	115	146	167	180.941	69.9766	153	173	125.082	107.515
635.355	134	41.1973	51.0754	59.562	80.0069	89.9	98	115	146	167	181.104	70.0062	153	173	125.128	107.511
636.378	134	41.1378	51.293	59.5038	79.6959	90	98	115	146	167	180.936	69.9869	153	173	125.096	107.479
637.401	134	41.1726	51.0632	59.5642	79.689	89.9	98	115	146	167	180.925	69.9881	153	173	125.055	107.506
638.424	134	41.1837	51.1205	59.5345	80.033	89.9	98	115	146	167	180.893	69.9796	153	173	125.115	107.51
639.447	134	41.2635	51.1382	59.5347	79.9472	90	98	115	146	167	180.988	69.9851	153	173	125.081	107.489
640.47	134	41.1799	51.0044	59.5006	79.9012	89.9	98	115	146	167	180.818	69.9945	154	173	125.097	107.485
641.493	134	41.1713	51.0518	59.5375	79.935	90	98	115	146	167	180.827	69.9976	154	173	125.123	107.648
642.516	134	41.1436	51.1117	59.6009	80.0091	89.9	98	115	146	167	180.79	69.9558	154	173	125.079	107.515
643.538	134	41.1613	51.0206	59.5315	79.9503	89.9	98	115	146	167	180.739	69.9724	153	173	125.03	107.465
644.561	134	41.1928	51.0445	59.4301	79.6766	90	99	115	146	167	180.986	69.9811	153	173	125.046	107.488
645.584	134	41.2049	51.0843	59.4635	79.8038	89.9	99	115	146	167	180.836	69.9553	153	173	125.084	107.461
646.607	134	41.2239	51.1875	59.4619	79.9247	89.9	99	115	146	167	180.796	69.9688	153	173	125.16	107.428
647.63	134	41.1942	51.1452	59.4739	79.7874	89.9	99	115	146	167	180.778	69.9205	153	173	125.139	107.424
648.653	134	41.1931	51.0042	59.6224	79.9716	90	99	115	146	167	180.777	69.8933	154	173	125.16	107.449
649.676	134	41.2199	51.0056	59.4231	79.8045	90	99	115	146	167	180.918	69.9705	154	173	125.13	107.457
650.698	134	41.1858	51.1066	59.408	79.962	90	99	115	146	167	180.879	69.926	154	173	125.206	107.42
651.721	134	41.2358	51.064	59.3828	80.0286	90	99	115	146	167	180.839	69.9006	154	173	125.179	107.467
652.744	134	41.1984	51.0365	59.4776	79.9291	89.9	99	115	146	167	180.806	69.9317	154	173	125.134	107.473
653.767	134	41.2698	51.1315	59.5724	80.0847	90	99	115	146	167	180.925	69.9064	154	173	125.156	107.463
654.79	134	41.2293	51.0563	59.4432	79.7544	90	99	115	146	167	180.878	69.9286	154	173	125.155	107.473
655.813	134	41.1956	51.0633	59.3464	79.9017	89.9	99	115	146	167	180.712	69.9145	154	173	125.18	107.46
656.836	134	41.237	51.0786	59.3289	79.9644	90	99	115	146	167	180.849	69.8881	154	173	125.174	107.495
657.859	134	41.2309	51.0532	59.3585	79.9276	90	99	115	146	167	180.806	69.8939	154	173	125.182	107.471
658.881	134	41.2027	51.0588	59.4796	79.8253	90	99	115	146	167	180.861	69.8855	154	173	125.176	107.468
659.904	134	41.1589	51.0176	59.3816	79.9474	89.9	99	115	146	167	180.888	69.8795	154	173	125.159	107.46
660.927	134	41.1502	51.0304	59.4747	80.1905	90	99	115	146	167	180.92	69.895	154	173	125.183	107.441
661.95	134	41.1511	50.9075	59.4907	79.777	90	99	115	146	167	180.942	69.8977	153	173	125.186	107.445
662.973	134	41.2172	50.925	59.4569	79.7391	90	99	115	146	167	180.577	69.906	153	173	125.187	107.425
663.996	134	41.1165	51.0526	59.6284	79.9102	89.9	99	115	146	167	180.695	69.9153	153	173	125.235	107.444
665.019	134	41.1031	50.9896	59.6053	79.7209	90	99	115	146	167	180.959	69.9146	153	173	125.243	107.429
666.042	134	41.1467	51.0419	59.5497	79.8802	90	99	115	146	167	180.94	69.9035	153	173	125.213	107.423
667.064	134	41.2172	51.0414	59.483	79.6299	90	99	115	146	167	180.727	69.8855	153	173	125.246	107.435
668.087	134	41.2238	50.9906	59.2805	79.6776	90	99	115	146	167	180.735	69.8975	154	173	125.21	107.429
669.11	134	41.2324	50.9575	59.4347	79.8018	90	99	115	146	167	180.827	69.9111	154	173	125.207	107.42
670.133	134	41.1977	51.0162	59.4634	79.7248	89.9	99	115	146	167	180.612	69.869	153	173	125.198	107.431
671.156	134	41.2222	50.9864	59.3155	79.6331	89.9	99	115	146	167	180.601	69.8588	154	173	125.2	107.438
672.179	134	41.2234	50.944	59.2407	79.9053	89.9	99	115	146	167	180.773	69.8851	153	173	125.219	107.459
673.202	134	41.2278	50.9704	59.2776	79.8651	89.9	99	115	146	167	180.674	69.8844	154	173	125.185	107.439
674.225	134	41.2255	51.0287	59.44	79.8884	89.9	99	115	146	167	180.797	69.8581	154	173	125.249	107.549
675.248	134	41.2308	50.9975	59.5777	79.6527	89.9	99	115	146	167	180.758	69.8839	154	173	125.259	107.587
676.27	134	41.2132	51.0552	59.5855	79.6439	89.9	99	115	146	167	180.569	69.8529	154	173	125.28	107.445
677.293	134	41.2121	51.0515	59.43	79.7238	89.9	99	115	146	167	180.747	69.8549	154	173	125.321	107.443
678.316	134	41.1941	51.0358	59.4208	79.9915	89.9	99	115	146	167	180.777	69.8499	154	173	125.287	107.456
679.339	134	41.2094	50.9262	59.4583	79.9236	90	99	115	146	167	180.506	69.8446	153	173	125.353	107.481
680.362	134	41.2045	51.0827	59.4637	80.0017	90	99	115	146	167	180.604	69.8876	154	173	125.281	107.403
681.385	134	41.2333	51.1068	59.4428	79.7949	89.9	99	115	146	167	180.646	69.8446	154	173	125.33	107.5
682.408	134	41.2532	51.1119	59.3639	79.7092	90	99	115	146	167	180.637	69.8326	154	173	125.251	107.482
683.431	134	41.2574	51.1414	59.4762	79.7538	90	99	115	146	167	180.712	69.875	154	173	125.249	107.773
684.453	134	41.2337	51.148	59.4579	79.9779	89.9	99	115	146	167	180.844	69.8799	154	173	125.274	107.781
685.476	134	41.1862	51.1827	59.3811	79.8784	90	99	115	146	167	180.822	69.859	154	173	125.284	107.809
686.499	134	41.1819	51.1329	59.3854	79.7996	89.9	99	115	146	167	180.821	69.8236	154	173	125.282	107.805
687.522	134	41.253	51.1193	59.4353	79.7622	89.9	99	115	146	167	180.895	69.8506	154	173	125.258	107.738
688.545	134	41.1833	51.1161	59.4192	79.9187	89.9	99	115	146	167	180.879	69.8617	154	173	125.297	107.727
689.568	134	41.1662	51.0822	59.4677	79.606	90	99	115	146	167	180.726	69.8773	154	173	125.277	107.74
690.591	134	41.208	51.0956	59.4787	79.8356	89.9	99	115	146	167	180.612	69.8798	154	173	125.336	107.804
691.614	134	41.2166	51.2231	59.4476	79.9074	90	99	115	146	167	180.867	69.8816	154	173	125.27	107.737
692.636	134	41.2365	51.1128	59.3838	79.9384	89.9	99	115	146	167	180.974	69.8718	154	173	125.289	107.731
693.659	134	41.2031	51.1283	59.454	80.0236	90	99	115	146	167	180.826	69.8493	154	173	125.29	107.713
694.682	134	41.2306	51.1562	59.5662	79.7904	89.9	99	115	146	167	180.728	69.8752	154	173	125.297	107.707
695.705	134	41.1701	51.0423	59.6147	79.9026	90	99	115	146	167	180.648	69.8651	154	173	125.258	107.741
696.728	134	41.1737	51.042	59.6025	79.857	90	99	115	146	167	180.737	69.8744	154	173	125.3	107.701
697.75	134	41.2081	51.0913	59.5951	79.6948	90	99	115	146	167	180.738	69.8582	154	173	125.312	107.69
698.773	134	41.2349	51.0205	59.6685	79.9581	89.9	99	115	146	167	180.498	69.84	154	173	125.271	107.68
699.796	134	41.2146	51.0817	59.5733	79.8535	90	99	115	146	167	180.549	69.8373	154	173	125.263	107.658
700.819	134	41.1618	51.0732	59.5629	79.6861	90	99	115	146	167	180.685	69.8589	154	173	125.262	107.699
701.842	134	41.2195	51.0531	59.4091	79.933	90	99	115	146	167	180.547	69.867	154	173	125.344	107.663
702.865	134	41.1928	51.0475	59.5012	79.6765	90	99	115	146	167	180.682	69.8518	154	173	125.311	107.675
703.888	134	41.1856	50.9188	59.4983	79.8656	90	99	115	146	167	180.822	69.8487	154	173	125.292	107.687
704.911	134	41.1905	50.9752	59.4852	79.8853	90	99	115	146	167	180.745	69.8441	154	173	125.337	107.891
705.933	134	41.2041	51.0461	59.4089	79.664	90	99	115	146	167	180.699	69.8282	154	173	125.265	107.885
706.956	134	41.2054	51.0327	59.3288	79.8283	90	99	115	146	167	180.504	69.8552	154	173	125.173	107.938
707.979	134	41.1545	51.0424	59.328	79.8504	90	99	115	146	167	180.744	69.8476	154	173	125.22	107.923
709.002	134	41.1816	51.0017	59.2499	79.8121	90	99	115	146	167	180.634	69.8335	154	173	125.222	107.895
710.025	134	41.1981	51.0254	59.5472	79.8272	90	99	115	146	167	180.513	69.8112	154	173	125.26	107.886
711.048	134	41.1786	51.0544	59.6414	79.6737	90	99	115	146	167	180.597	69.8256	154	173	125.284	107.823
712.071	134	41.2264	51.0279	59.4327	79.4858	90	99	115	146	167	180.384	69.7926	154	173	125.251	107.812
713.094	134	41.2205	50.9582	59.5351	79.8719	90	99	115	146	167	180.471	69.8079	154	173	125.245	107.806
714.117	134	41.1974	51.0485	59.549	79.8756	89.9	99	115	146	167	180.531	69.8047	154	173	125.293	107.758
715.139	134	41.1191	51.0069	59.5388	79.6367	90	99	115	146	167	180.566	69.7939	154	173	125.306	107.756
716.162	134	41.0895	50.9886	59.5423	79.7652	89.9	99	115	146	167	180.575	69.8005	154	173	125.259	107.728
717.185	134	41.1061	50.9588	59.5747	79.6156	90	98	115	146	167	180.74	69.7792	154	173	125.26	107.947
718.208	134	41.0931	50.8971	59.5608	79.6395	90	98	115	146	167	180.641	69.7928	154	173	125.242	107.988
719.231	134	41.195	51.0411	59.5789	79.5016	90	98	115	146	167	180.65	69.798	154	173	125.263	107.969
720.254	134	41.1812	50.9658	59.6236	79.7807	90	98	115	146	167	180.605	69.821	154	173	125.314	107.985
721.277	134	41.1752	50.9941	59.6619	79.7857	90	98	115	146	167	180.692	69.8169	154	173	125.264	107.986
722.299	134	41.1728	50.9897	59.5864	79.7005	90	98	115	146	167	180.612	69.8475	154	173	125.288	107.996
723.322	135	41.1299	51.0172	59.6141	79.7346	90	98	115	146	167	180.469	69.8162	154	173	125.267	108.001
724.345	135	41.1803	50.9867	59.5839	79.7639	90	98	115	146	167	180.646	69.7955	154	173	125.277	107.968
725.368	134	41.192	50.9474	59.3804	79.8844	90	98	115	146	167	180.776	69.7922	154	173	125.234	107.977
726.391	134	41.1879	50.9406	59.6446	79.6693	90	98	115	146	167	180.669	69.8195	154	173	125.298	107.983
727.414	135	41.1559	51.0677	59.7158	79.5385	90	98	115	146	167	180.42	69.7975	154	173	125.33	107.969
728.437	135	41.1808	50.9933	59.6331	79.5491	90	98	115	146	167	180.502	69.8091	154	173	125.32	108.007
729.46	134	41.1491	50.984	59.6329	79.7658	90	98	115	146	167	180.539	69.8186	154	173	125.261	107.974
730.482	134	41.1558	51.0899	59.7613	79.8404	90	98	115	146	167	180.398	69.8003	154	173	125.268	107.943
731.505	134	41.1015	51.0966	59.6998	79.8417	90	98	115	146	167	180.517	69.7989	154	173	125.313	107.928
732.528	134	41.1985	50.9865	59.7285	79.6764	90	98	115	146	167	180.487	69.7442	154	173	125.312	107.927
733.551	134	41.1959	50.9653	59.7202	79.8848	90	98	115	146	167	180.636	69.7569	154	173	125.237	107.946
734.574	134	41.1192	50.9848	59.6717	79.6412	90	98	115	146	167	180.581	69.7745	154	173	125.343	107.969
735.597	134	41.0912	50.9642	59.6448	79.6277	90	98	115	146	167	180.436	69.7761	154	173	125.299	107.968
736.62	134	41.2118	50.9965	59.736	79.7748	90	98	115	146	167	180.649	69.7474	154	173	125.321	107.984
737.643	134	41.18	51.1503	59.666	79.6962	90	98	115	146	167	180.562	69.7581	154	173	125.362	107.998
738.665	134	41.2196	51.0176	59.5852	79.6918	90	98	115	146	167	180.662	69.7528	154	173	125.34	107.997
739.688	134	41.2146	51.0568	59.5321	79.7054	90	98	115	146	167	180.786	69.7231	154	173	125.273	108.01
740.711	134	41.1955	51.0287	59.5666	79.9102	90	98	114	146	167	180.695	69.7147	154	173	125.295	108.007
741.734	134	41.2187	51.0167	59.5439	79.9599	90	98	114	146	167	180.824	69.729	154	173	125.375	108.007
742.757	134	41.2024	51.0751	59.5577	79.6942	90	98	114	146	167	180.868	69.7131	154	173	125.321	108.03
743.78	134	41.1574	50.9737	59.5479	79.7706	90	98	114	146	167	180.693	69.7331	154	173	125.316	108.004
744.803	134	41.1952	51	59.5502	79.6973	90	98	114	146	167	180.703	69.7222	154	173	125.236	108.033
745.826	134	41.1944	51.209	59.571	79.6498	90	98	114	146	167	180.793	69.6969	154	173	125.317	108.012
746.849	134	41.1873	50.9324	59.6188	79.8472	90	98	114	146	167	180.746	69.7018	154	173	125.336	108.098
747.871	134	41.1896	50.9508	59.5885	79.7618	90	98	114	146	167	180.833	69.7356	154	173	125.318	108.031
748.894	134	41.1886	51.0181	59.6089	79.8845	90	98	114	146	167	180.713	69.7319	154	173	125.304	108.023
749.917	134	41.1552	51.1473	59.7024	79.8858	90	98	114	146	167	180.617	69.7192	154	173	125.267	108.022
750.94	134	41.1771	50.9309	59.5662	79.8079	90	98	115	146	167	180.534	69.7288	154	173	125.292	108.073
751.963	134	41.2333	51.013	59.5893	79.7649	90	98	114	146	167	180.633	69.6928	154	173	125.275	108.126
752.986	134	41.2208	51.0953	59.5881	79.7937	90	98	114	146	167	180.883	69.7199	154	173	125.318	108.146
754.009	134	41.2363	50.9732	59.6404	79.6275	90	98	114	146	167	180.638	69.7376	154	173	125.334	108.058
755.032	134	41.223	51.0225	59.6287	79.7205	90	98	114	146	167	180.682	69.7067	154	173	125.264	108.004
756.055	134	41.1913	51.0369	59.4741	79.6009	90	98	114	146	167	180.894	69.6857	154	173	125.26	108.065
757.077	134	41.2099	50.8366	59.4986	79.7403	90	98	114	146	167	180.667	69.7332	154	173	125.236	108.034
758.1	134	41.2576	51.0932	59.5135	79.7197	90	98	114	146	167	180.852	69.7021	154	173	125.26	108.079
759.123	134	41.2248	50.9931	59.5952	79.7247	90	98	114	146	167	180.74	69.7316	154	173	125.248	108.029
760.146	134	41.1297	51.0583	59.5358	79.7737	90	98	114	146	167	180.682	69.728	154	173	125.3	108.069
761.169	134	41.1139	51.0743	59.5657	79.7451	90	98	114	146	167	180.821	69.7142	154	173	125.248	108.017
762.192	135	41.1313	51.0556	59.5618	79.7906	90	98	114	146	167	181.028	69.7242	154	173	125.28	108.036
763.215	134	41.1184	51.0341	59.5893	79.6962	90	98	114	146	167	180.742	69.7035	154	173	125.267	108.038
764.237	134	41.1212	51.1623	59.6023	79.705	90	98	114	146	167	180.766	69.7352	154	173	125.326	108.081
765.26	134	41.2018	51.0236	59.5995	79.7487	90	98	114	146	167	180.879	69.7084	154	173	125.289	108.039
766.283	134	41.168	51.1102	59.6008	79.8972	90	98	114	146	167	180.82	69.7221	154	173	125.215	107.991
767.306	134	41.173	51.0606	59.6086	79.9636	90	98	114	146	167	180.698	69.6999	154	173	125.228	107.988
768.329	134	41.1683	51.0071	59.6359	79.9074	90	98	114	146	167	180.78	69.7087	154	173	125.27	107.947
769.352	134	41.1818	50.9918	59.6371	79.8372	90	98	114	146	167	180.852	69.673	154	173	125.205	107.973
770.375	134	41.1758	51.0212	59.6992	79.7274	90	98	114	146	167	180.846	69.6833	154	173	125.219	107.997
771.397	134	41.2246	50.9898	59.5859	79.8052	90	98	114	146	167	180.668	69.7025	154	173	125.254	107.994
772.42	134	41.2097	50.9645	59.683	79.6894	90.1	98	114	146	167	180.487	69.6849	154	173	125.22	107.986
773.443	134	41.2326	50.9469	59.6664	79.8101	90	98	114	146	167	180.777	69.6825	154	173	125.206	107.992
774.466	134	41.2183	50.9156	59.7939	79.8009	90	98	114	146	167	180.855	69.6958	154	173	125.316	107.99
775.489	134	41.1886	51.1021	59.7462	79.554	90	98	114	146	167	180.772	69.6837	154	173	125.228	107.953
776.512	134	41.2387	51.1041	59.6938	80.0094	90	98	114	146	167	180.915	69.6681	154	173	125.237	107.97
777.534	134	41.2034	51.0868	59.5952	79.8438	90	98	114	146	167	180.686	69.712	154	173	125.198	107.971
778.557	134	41.1884	51.1632	59.643	79.9606	90	98	114	146	167	180.705	69.6935	154	173	125.288	107.942
779.58	134	41.1694	51.2181	59.7179	79.9641	90	98	114	146	167	180.768	69.6675	154	173	125.372	107.933
780.603	134	41.1872	51.1469	59.6971	79.8497	90	98	114	146	167	180.776	69.6856	154	173	125.241	107.934
781.626	134	41.158	51.1266	59.719	79.9229	90	98	114	146	167	180.715	69.6683	154	173	125.262	107.941
782.649	134	41.1778	50.7481	59.6527	79.8916	90	98	114	146	167	180.742	69.6899	154	173	125.251	107.922
783.672	134	41.1523	51.0784	59.6551	79.7389	90	98	114	146	167	180.731	69.6964	154	173	125.249	107.971
784.694	134	41.193	51.0412	59.6863	79.8267	90	98	114	146	167	180.632	69.7093	154	173	125.281	107.972
785.717	134	41.2054	51.0812	59.6553	79.6434	90	98	114	146	167	180.829	69.6862	154	173	125.323	107.961
786.74	134	41.1687	51.0485	59.7779	79.6987	90	98	114	146	167	180.707	69.6571	154	173	125.218	108.011
787.763	134	41.1677	51.0045	59.7364	79.7639	90	98	114	146	167	180.678	69.6526	154	173	125.212	107.969
788.786	134	41.2208	51.1755	59.7531	79.8242	90	98	114	146	167	180.61	69.6745	154	173	125.277	107.974
789.809	134	41.2029	51.0587	59.8302	79.7549	90	98	114	146	167	180.626	69.6594	154	173	125.179	107.975
790.832	134	41.1517	51.0951	59.6407	79.945	90.1	98	115	146	167	180.663	69.6712	154	173	125.21	107.989
791.855	134	41.1874	51.1488	59.8294	79.1085	90	98	114	146	167	180.635	69.6524	154	173	125.311	107.974
792.877	134	41.1778	51.2925	59.7565	79.0993	90	98	114	146	167	180.597	69.681	154	173	125.283	107.959
793.9	134	41.1699	51.115	59.6808	79.124	90	98	114	146	167	180.883	69.6748	154	173	125.294	107.941
794.923	134	41.18	51.1543	59.7193	79.26	90	98	115	146	167	180.86	69.7069	154	173	125.254	107.982
795.946	134	41.1773	51.1901	59.723	79.1106	90.1	98	114	146	167	180.789	69.6655	154	173	125.204	107.99
796.969	134	41.201	51.2132	59.7232	79.2292	90.2	98	114	146	167	180.94	69.7044	154	173	125.222	107.984
797.992	134	41.1435	51.2291	59.6566	79.1572	90.2	98	115	146	167	180.669	69.6669	154	173	125.25	107.98
799.014	134	41.1672	51.0893	59.8148	79.225	90.1	98	114	146	167	180.805	69.6918	154	173	125.217	108.001
800.037	134	41.1808	51.1699	59.8102	79.1226	90.2	98	115	146	167	180.651	69.6956	154	173	125.291	107.975
801.06	134	41.1964	51.2038	59.8228	79.17	90.2	98	115	146	167	180.644	69.6858	154	173	125.241	107.965
802.083	134	41.2121	51.1818	59.7306	79.3078	90.2	98	115	146	167	180.666	69.6845	154	173	125.234	107.969
803.106	134	41.2104	51.2113	59.8791	79.2286	90.2	98	115	146	167	180.867	69.7068	154	173	125.209	108
804.129	134	41.2063	51.1921	59.7418	79.1208	90.2	98	114	146	167	180.801	69.6922	154	173	125.204	107.954
805.152	134	41.1973	51.2021	59.7437	79.2195	90.2	98	114	146	167	180.725	69.6877	154	173	125.234	107.97
806.174	134	41.1966	51.2043	59.7199	78.842	90.2	98	114	146	167	180.683	69.6598	154	173	125.219	107.961
807.197	134	41.1911	51.2281	59.7618	79.1094	90.2	98	114	146	167	180.608	69.6379	154	173	125.319	107.958
808.22	134	41.2001	51.2996	59.8293	79.3378	90.2	98	114	146	167	180.588	69.637	154	173	125.204	107.983
809.243	134	41.1769	51.3416	59.8656	79.181	90.2	98	114	146	167	180.524	69.633	154	173	125.197	107.991
810.266	134	41.1295	51.1911	59.8326	78.9491	90.1	98	114	146	167	180.394	69.6546	154	173	125.307	107.961
811.289	134	41.1355	51.1376	59.7377	79.1072	90.1	98	114	146	167	180.433	69.6236	154	173	125.214	107.967
812.312	134	41.179	51.2118	59.7259	79.11	90.2	98	114	146	167	180.714	69.6413	154	173	125.249	108.02
813.335	134	41.1661	51.212	59.6491	79.0666	90.2	98	114	146	167	180.432	69.6313	154	173	125.254	107.987
814.357	134	41.1942	51.2438	59.4199	79.1139	90.2	98	114	146	167	180.532	69.6255	154	173	125.262	108.031
815.38	134	41.174	51.3042	59.8884	79.0362	90.2	98	114	146	167	180.539	69.6303	154	173	125.307	108.012
816.403	134	41.1816	51.2488	59.8379	79.1247	90.2	98	114	146	167	180.862	69.6429	154	173	125.302	108.033
817.426	134	41.1865	51.2424	59.8299	79.0779	90.2	98	114	146	167	180.531	69.6451	154	173	125.297	108.001
818.449	134	41.1885	50.9553	59.7962	79.1037	90.2	98	114	146	167	180.658	69.6292	154	173	125.305	107.984
819.472	134	41.1698	51.1863	59.8403	79.1458	90.2	98	114	146	167	180.714	69.6585	154	173	125.329	107.954
820.495	134	41.1714	51.1938	59.5244	79.2144	90.2	98	114	146	167	180.589	69.6476	154	173	125.255	107.952
821.518	134	41.1632	51.3012	59.8336	79.3211	90.2	98	114	146	167	180.537	69.6245	154	173	125.289	107.929
822.54	134	41.1695	51.2287	59.744	78.7822	90.2	98	114	146	167	180.626	69.6546	154	173	125.346	107.946
823.563	134	41.1617	51.2858	59.6897	79.0676	90.2	98	114	146	167	180.8	69.652	154	173	125.35	107.946
824.586	134	41.1702	51.3915	59.7831	79.1131	90.2	98	114	146	167	180.876	69.6057	154	173	125.342	107.977
825.609	134	41.1424	51.2953	59.7305	79.1725	90.2	98	114	146	167	180.709	69.6315	154	173	125.331	108.006
826.632	134	41.1418	51.2023	59.6663	79.0463	90.2	99	114	146	167	180.767	69.6524	154	173	125.306	107.973
827.655	134	41.1572	51.2257	59.8075	79.0953	90.1	98	114	146	167	181.044	69.6512	154	173	125.329	107.992
828.678	134	41.1678	51.1898	59.8072	79.1949	90.2	98	114	146	167	180.827	69.6268	154	173	125.333	107.934
829.7	134	41.1899	51.2824	59.7634	79.1076	90.2	98	114	146	167	181.078	69.6425	154	173	125.347	107.954
830.723	134	41.1931	51.2697	59.8269	79.0229	90.2	98	114	146	167	181.181	69.6731	154	173	125.33	107.975
831.746	134	41.1742	51.1631	59.895	79.1503	90.2	99	115	146	167	181.102	69.6509	154	173	125.295	107.975
832.769	134	41.1447	51.1817	59.7712	79.2705	90.2	99	114	146	167	181.087	69.6546	154	173	125.336	107.972
833.792	134	41.1368	51.2409	59.6275	79.2042	90.2	99	114	146	167	181.331	69.6746	154	173	125.33	107.975
834.815	134	41.1403	51.1703	59.7905	78.9253	90.2	99	114	146	167	181.43	69.6624	154	173	125.366	107.969
835.838	134	41.1632	51.132	59.6559	79.3206	90.1	99	114	146	167	181.221	69.6722	154	173	125.309	107.964
836.861	134	41.1576	51.1916	59.8902	78.9675	90.1	99	114	146	167	181.259	69.6738	154	173	125.276	107.967
837.884	134	41.1334	51.2477	59.8449	79.0754	90.1	99	114	146	167	181.251	69.6441	154	173	125.407	107.977
838.906	134	41.1282	51.1531	59.8254	79.3165	90.1	99	114	146	167	181.304	69.6755	154	173	125.355	107.99
839.929	134	41.1252	51.1822	59.8471	79.132	90.1	99	114	146	167	181.216	69.6499	154	173	125.402	107.96
840.952	134	41.131	51.2107	59.8995	79.0393	90.2	99	114	146	167	181.003	69.6228	154	173	125.323	107.948
841.975	134	41.1092	51.2295	59.7831	79.2597	90.2	99	114	146	167	181.026	69.6583	154	173	125.4	107.984
842.998	134	41.1528	51.0845	59.5941	79.1349	90.1	99	114	146	167	181.055	69.6595	154	173	125.399	107.956
844.021	134	41.1333	51.0755	59.8946	78.9866	90.1	99	114	146	167	181.002	69.6193	154	173	125.387	108.015
845.043	134	41.1397	50.9787	59.805	79.0925	90.1	99	114	146	167	180.926	69.6185	154	173	125.384	107.969
846.066	134	41.1244	51.0442	59.6048	79.0099	90.2	99	114	146	167	181.06	69.646	154	173	125.422	107.982
847.089	134	41.1001	51.1186	59.7991	79.0784	90.2	99	114	146	167	181.06	69.6328	154	173	125.395	107.971
848.112	134	41.115	51.0675	59.7606	79.2778	90.2	99	114	146	167	181.284	69.6384	154	173	125.367	107.997
849.135	134	41.1507	50.9925	59.9123	79.1608	90.2	99	114	146	167	181.18	69.6301	154	173	125.348	107.985
850.158	134	41.1418	51.0508	59.8523	79.1382	90.2	99	114	146	167	181.223	69.6155	154	173	125.341	107.985
851.181	134	41.1621	51.0618	59.7965	79.1625	90.1	99	114	146	167	181.174	69.6355	154	173	125.339	107.972
852.203	134	41.1784	51.0652	59.7121	79.1491	90.2	99	114	146	167	181.22	69.6022	154	173	125.283	107.971
853.226	134	41.177	51.0041	59.9509	79.0937	90.2	99	115	146	167	181.118	69.6081	154	173	125.275	107.91
854.249	134	41.1764	51.1122	59.7561	79.0764	90.2	99	114	146	167	181.176	69.6417	154	173	125.319	107.961
855.272	134	41.2632	51.0329	59.9307	78.8452	90.2	99	114	146	167	181.015	69.5948	154	173	125.303	107.919
856.295	134	41.2459	51.0341	59.8755	79.1929	90.2	99	115	146	167	180.99	69.6164	154	173	125.303	107.983
857.318	134	41.1886	50.7032	59.7781	79.2854	90.2	99	114	146	167	181.088	69.6074	154	173	125.33	107.995
858.341	134	41.1572	50.6411	59.9452	79.0324	90.2	98	114	146	167	180.899	69.6523	154	173	125.27	107.918
859.363	134	41.1589	50.7721	59.9877	79.0337	90.2	98	115	146	167	181.028	69.6442	154	173	125.343	107.964
860.386	134	41.1203	50.6881	59.5212	78.9103	90.2	99	115	146	167	180.852	69.6084	154	173	125.327	107.93
861.409	134	41.1341	50.744	59.8466	78.9806	90.2	98	115	146	167	181.024	69.5988	154	173	125.296	107.927
862.432	134	41.1545	50.741	59.8703	79.1194	90.2	99	115	146	167	180.987	69.6216	154	173	125.279	107.951
863.455	134	41.0758	50.5775	59.7044	79.099	90.1	98	115	146	167	180.989	69.6249	154	173	125.323	107.901
864.477	134	41.0462	50.7041	59.8011	79.1049	90.2	98	115	146	167	180.931	69.6464	154	173	125.386	107.997
865.5	134	41.0909	51.0358	59.8088	78.8729	90.2	99	115	146	167	181.168	69.626	154	173	125.394	107.971
866.523	134	41.0405	50.9976	59.6986	78.9024	90.2	98	115	146	167	181.014	69.6504	154	173	125.352	107.948
867.546	134	41.0003	51.1878	59.7112	79.0459	90.1	99	115	146	167	181.377	69.6047	154	173	125.338	107.987
868.569	134	40.9996	51.1215	59.7758	78.9792	90.2	98	115	146	167	180.922	69.6625	154	173	125.371	107.966
869.592	134	41.0382	51.0599	59.7341	79.0355	90.2	98	115	146	167	180.866	69.6302	154	173	125.387	108.021
870.615	134	41.1966	51.0143	59.9032	79.0837	90.2	99	115	146	167	181.18	69.6214	154	173	125.384	108.034
871.638	134	41.1341	51.0653	59.8008	78.8009	90.2	99	115	146	167	182.242	69.6201	154	173	125.381	108.035
872.661	134	41.1455	51.0555	59.8162	79.121	90.2	99	115	146	167	181.891	69.6463	154	173	125.399	107.922
873.683	134	41.1624	51.1398	59.7267	79.0774	90.2	99	115	146	167	181.878	69.6538	154	173	125.386	107.983
874.706	134	41.1798	51.0873	59.901	78.8988	90.2	99	115	146	167	182.024	69.633	154	173	125.34	107.972
875.729	134	41.1458	51.0448	59.7733	79.0632	90.2	99	115	146	167	181.716	69.673	154	173	125.418	107.966
876.752	134	41.1851	51.0838	59.7673	79.1434	90.2	99	115	146	167	181.726	69.6373	154	173	125.403	107.984
877.775	134	41.1816	51.0743	59.815	79.163	90.2	99	115	146	167	181.689	69.5989	154	173	125.422	108.012
878.798	134	41.1779	51.1123	59.9692	79.2058	90.2	99	115	146	167	181.697	69.6047	154	173	125.417	107.963
879.821	134	41.1781	51.1977	59.8434	78.9699	90.2	99	115	146	167	181.755	69.6197	154	173	125.362	107.967
880.844	134	41.1628	51.0995	59.8813	78.805	90.2	98	115	146	167	181.576	69.6039	154	173	125.431	107.99
881.867	134	41.1725	51.1334	59.9152	79.069	90.1	98	115	146	167	181.483	69.612	154	173	125.425	107.915
882.889	134	41.1761	51.1696	59.9037	79.1336	90.2	99	115	146	167	181.542	69.5956	154	173	125.434	107.932
883.912	134	41.1718	51.033	59.8645	78.9012	90.2	99	115	146	167	181.38	69.6119	154	173	125.371	107.93
884.935	134	41.1977	51.046	59.7979	79.1941	90.2	99	115	146	167	181.267	69.5655	154	173	125.415	107.944
885.958	134	41.1716	51.048	59.8389	79.2863	90.2	99	115	146	167	181.384	69.5802	154	173	125.395	107.925
886.981	134	41.1962	51.1335	59.8522	79.0805	90.2	98	115	146	167	181.251	69.5771	154	173	125.382	107.976
888.004	134	41.183	51.0978	59.8845	79.1402	90.1	99	115	146	167	181.228	69.5801	154	173	125.414	107.955
889.027	134	41.1431	51.0999	59.812	78.8917	90.2	99	115	146	167	180.809	69.5896	154	173	125.375	107.942
890.049	134	41.1823	51.0726	59.7238	79.1387	90.1	99	115	146	167	181.147	69.5758	154	173	125.388	107.979
891.072	134	41.1954	50.8662	59.9193	79.1232	90.2	99	115	146	167	181.195	69.5607	154	173	125.381	107.945
892.095	134	41.1609	51.101	59.8941	79.1177	90.2	99	115	146	167	181.22	69.5871	154	173	125.417	107.927
893.118	134	41.1821	50.9738	59.8859	79.0893	90.2	99	115	146	167	181.28	69.5745	154	173	125.41	107.967
894.141	134	41.0796	51.045	59.8386	78.924	90.2	99	116	146	167	181.09	69.5853	154	173	125.399	107.984
895.164	134	41.0933	51.0833	59.6377	79.1285	90.2	98	115	146	167	181.017	69.5924	154	173	125.346	107.997
896.186	135	41.1893	51.1087	59.841	79.1064	90.2	99	115	146	167	181.003	69.5617	154	173	125.354	107.992
897.209	134	41.173	51.0059	59.8861	79.1758	90.2	99	115	146	167	180.843	69.5569	154	173	125.41	107.894
898.232	134	41.1816	51.0998	59.7669	79.0644	90.1	99	115	146	167	180.965	69.5506	154	173	125.407	107.875
899.255	134	41.1351	51.1607	59.7557	79.2066	90.2	99	115	146	167	180.899	69.5168	154	173	125.367	107.905
900.278	134	41.1826	51.0584	59.842	79.0259	90.2	99	115	146	167	180.906	69.5657	154	173	125.393	107.91
901.301	134	41.1486	51.1202	59.9816	79.1533	90.2	99	115	146	167	181.034	69.5823	154	173	125.394	107.972
902.324	134	41.2006	51.0876	59.8759	79.1397	90.2	99	115	146	167	180.995	69.557	154	173	125.427	107.937
903.347	134	41.16	51.1045	59.7893	79.0846	90.2	99	115	146	167	180.78	69.5746	154	173	125.402	107.929
904.369	134	41.1325	51.0917	59.7986	79.3038	90.1	99	115	146	167	180.894	69.5432	154	173	125.426	107.89
905.392	134	41.1326	51.1257	59.733	79.1479	90.1	99	115	146	167	180.989	69.5513	154	173	125.403	107.938
906.415	134	41.1064	50.9976	59.6873	79.1514	90.2	99	115	146	167	180.662	69.5649	154	173	125.395	107.91
907.438	134	41.0733	50.9718	59.7433	78.9401	90.2	99	115	146	167	180.641	69.5598	154	173	125.4	107.907
908.461	134	41.1743	51.051	59.7023	79.1141	90.1	98	115	146	167	180.79	69.5707	154	173	125.404	107.889
909.484	134	41.1645	51.0439	59.8567	79.1139	90.1	99	116	146	167	181.022	69.5619	154	173	125.41	107.91
910.506	134	41.1823	51.021	59.8546	79.2152	90.2	99	115	146	167	180.982	69.5553	154	173	125.352	107.892
911.529	134	41.1963	50.7235	59.8582	79.1658	90.1	99	115	146	167	180.782	69.5326	154	173	125.375	107.949
912.552	134	41.1872	51.1306	59.8752	78.925	90.1	99	115	146	167	180.904	69.5441	154	173	125.373	107.945
913.575	134	41.176	51.0184	59.8585	78.9394	90.1	99	115	146	167	181.051	69.5436	154	173	125.429	107.879
914.598	134	41.1896	51.0814	59.9273	79.3338	90.2	99	115	146	167	181.029	69.5653	154	173	125.372	107.875
915.621	134	41.1591	50.957	59.7978	79.0393	90.2	99	115	146	167	180.999	69.5424	154	173	125.384	107.93
916.644	134	41.1941	50.9971	59.9925	78.7126	90.2	99	115	146	167	180.915	69.5589	154	173	125.409	107.932
917.667	134	41.2112	51.0314	59.7727	78.9791	90.2	99	115	146	167	180.918	69.5278	154	173	125.379	107.86
918.689	134	41.1805	51.0055	59.8741	79.0026	90.2	99	115	146	167	180.969	69.5717	154	173	125.4	107.911
919.712	134	41.1792	50.9796	59.7948	79.0155	90.2	99	116	146	167	180.911	69.5273	154	173	125.386	107.883
920.735	134	41.1924	50.9862	59.8266	78.9109	90.2	99	116	146	167	180.754	69.5339	154	173	125.426	107.865
921.758	134	41.124	51.0233	59.7901	78.7308	90.2	99	115	146	167	180.939	69.5199	154	173	125.401	107.768
922.781	134	41.1664	50.9898	59.797	78.6801	90.2	99	115	146	167	180.921	69.5207	154	173	125.422	107.817
923.804	134	41.0917	51.0239	59.7466	78.9828	90.2	99	115	146	167	180.956	69.492	154	173	125.431	107.785
924.827	134	41.101	51.0102	59.677	78.9799	90.2	99	115	146	167	180.996	69.532	154	173	125.446	107.738
925.85	134	41.1162	51.0798	59.736	79.0552	90.2	99	115	146	167	181.117	69.5093	154	173	125.422	107.753
926.872	134	41.119	51.0246	59.7923	79.0154	90.2	99	115	146	167	181.083	69.5007	154	173	125.427	107.759
927.895	134	41.1341	50.9229	59.7436	78.9022	90.2	99	115	146	167	181.24	69.5394	154	173	125.459	107.813
928.918	134	41.1159	51.1992	59.7012	78.7832	90.1	99	115	146	167	180.988	69.5633	154	173	125.475	107.754
929.941	134	41.1882	50.9367	59.8093	78.8086	90.2	99	116	146	167	181.009	69.5284	154	173	125.498	107.728
930.964	134	41.1708	50.9581	59.7817	78.8091	90.2	99	116	146	167	181.071	69.5015	154	173	125.465	107.719
931.987	134	41.2554	50.9644	59.8762	78.9586	90.2	99	115	146	167	181.181	69.513	154	173	125.497	107.711
933.01	134	41.179	51.0029	59.8117	78.9339	90.2	99	116	146	167	181.218	69.4868	154	173	125.53	107.837
934.033	134	41.1866	50.9052	59.6993	78.9744	90.2	99	115	146	167	181.162	69.5111	154	173	125.513	107.868
935.055	134	41.1328	51.0134	59.7958	78.9114	90.2	99	115	146	167	181.049	69.5188	154	173	125.505	107.861
936.078	134	41.1236	50.9751	59.8138	78.8011	90.2	99	115	146	167	180.963	69.5269	154	173	125.509	107.89
937.101	134	41.1099	51.0176	59.7214	78.9217	90.2	99	115	146	167	180.914	69.5282	154	173	125.546	107.841
938.124	134	41.1499	50.8982	59.9063	78.8975	90.2	99	115	146	167	181.115	69.5209	154	173	125.553	107.817
939.147	134	41.1499	50.9388	59.9657	78.6848	90.2	99	115	146	167	180.966	69.4889	154	173	125.543	107.809
940.169	134	41.1554	51.0192	59.9127	78.6805	90.2	99	115	146	167	180.848	69.5221	154	173	125.529	107.749
941.192	134	41.1481	51.0291	59.827	78.7742	90.2	99	115	146	167	180.809	69.4996	154	173	125.498	107.814
942.215	134	40.9994	50.9913	59.8053	78.9488	90.2	99	115	146	167	180.985	69.5083	154	173	125.57	107.744
943.238	134	41.1427	50.9673	59.9035	78.8452	90.2	99	115	146	167	180.866	69.4838	154	173	125.544	107.78
944.261	134	41.1723	50.9125	59.8367	78.8528	90.2	99	115	146	167	180.934	69.5162	154	173	125.526	107.775
945.284	134	41.1198	50.9984	59.7471	78.9428	90.2	99	115	146	167	180.191	69.5083	154	173	125.566	107.761
946.307	134	41.1769	50.9477	59.791	78.8831	90.2	99	115	146	167	180.262	69.4961	154	173	125.554	107.799
947.33	134	41.1809	51.0565	60.0373	78.9154	90.2	99	115	146	167	180.169	69.4822	154	173	125.564	107.792
948.352	134	41.1472	50.9675	59.978	78.8127	90.2	99	115	146	167	180.307	69.4463	154	173	125.515	107.752
949.375	134	41.1015	51.077	59.9649	78.6339	90.2	99	115	146	167	180.437	69.4468	154	173	125.581	107.782
950.398	134	41.1308	51.0673	60.0073	78.6656	90.1	99	115	146	167	180.372	69.4881	154	173	125.538	107.764
951.421	134	41.1327	51.0521	59.9172	78.8616	90.2	99	115	146	167	180.255	69.4554	154	173	125.575	107.82
952.444	134	41.1479	51.031	59.886	78.7428	90.2	99	115	146	167	180.29	69.4823	154	173	125.487	107.822
953.467	134	41.1638	50.9038	59.4574	79.0651	90.2	99	115	146	167	180.338	69.5179	154	173	125.508	107.816
954.49	134	41.1597	51.0396	59.8609	79.0611	90.2	99	115	146	167	180.215	69.4993	154	173	125.481	107.801
955.513	134	41.1473	50.9757	59.8168	79.1589	90.2	99	115	146	167	180.375	69.4842	154	173	125.518	107.836
956.535	134	41.1468	51.0257	59.6892	79.1187	90.2	99	115	146	167	180.48	69.5069	154	173	125.48	107.784
957.558	134	41.1618	51.0296	59.6084	79.2528	90.1	98	115	146	167	180.333	69.4836	154	173	125.51	107.815
958.581	134	41.1491	51.0178	59.7854	79.1085	90.1	98	115	146	167	180.347	69.5481	154	173	125.497	107.84
959.604	134	41.1563	51.0535	59.7855	79.3283	90.2	98	115	146	167	180.344	69.4921	154	173	125.51	107.777
960.627	134	41.0549	51.075	59.7443	79.2362	90.2	98	115	146	167	180.321	69.474	154	173	125.592	107.793
961.65	134	41.0948	51.0339	59.8398	79.1837	90.2	98	115	146	167	180.506	69.447	154	173	125.59	107.777
962.673	134	41.1486	51.043	59.8733	78.8715	90.2	98	115	146	167	180.425	69.4803	154	173	125.573	107.816
963.696	134	41.1027	51.0862	59.8362	79.073	90.2	98	115	146	167	180.646	69.4823	154	173	125.592	107.783
964.718	134	41.1124	51.0085	59.7228	79.1595	90.1	99	115	146	167	180.627	69.4858	154	173	125.627	107.783
965.741	134	41.0943	51.1013	59.7613	79.4034	90.1	98	115	146	167	180.476	69.5292	154	173	125.597	107.794
966.764	134	41.1193	51.0379	59.7603	79.197	90.1	98	115	146	167	180.376	69.5045	154	173	125.569	107.811
967.787	134	41.1218	51.1503	59.7371	79.347	90.1	98	115	146	167	180.526	69.4622	154	173	125.53	107.828
968.81	134	41.1231	51.0353	59.7868	79.262	90.1	98	115	146	167	180.342	69.4875	154	173	125.559	107.8
969.833	134	41.1003	50.9823	59.7784	79.0917	90.1	98	115	146	167	180.286	69.4622	154	173	125.533	107.817
970.856	134	41.1223	51.1069	59.8023	79.222	90.1	98	115	146	167	180.368	69.4462	154	173	125.557	107.797
971.879	134	41.1313	51.0146	59.7471	79.2836	90.1	98	115	146	167	180.428	69.4813	154	173	125.601	107.799
972.901	134	41.1183	51.1145	59.7469	79.0942	90.2	98	115	146	167	180.53	69.4773	154	173	125.606	107.78
973.924	134	41.1304	51.0838	59.8396	78.9883	90.2	98	115	146	167	180.52	69.4663	154	173	125.59	107.913
974.947	134	41.1403	50.7657	59.8337	79.096	90.2	98	115	146	167	180.402	69.4525	154	173	125.582	107.928
975.97	134	41.1394	50.99	59.8234	79.0145	90.2	98	115	146	167	180.379	69.438	154	173	125.556	107.885
976.993	134	41.1297	50.9688	59.8329	78.8152	90.2	98	115	146	167	180.414	69.4837	154	173	125.617	107.947
978.016	134	41.1056	50.9591	59.8319	79.0613	90.1	98	115	146	167	180.374	69.4706	154	173	125.554	107.967
979.038	134	41.112	50.935	59.7377	79.1877	90.1	99	115	146	167	180.464	69.474	154	173	125.551	107.948
980.061	134	41.0946	50.9176	59.7193	79.2182	90.1	98	115	146	167	180.385	69.4391	154	173	125.532	107.935
981.084	134	41.1151	51.0028	59.8268	79.2067	90.1	98	115	146	167	180.37	69.4932	154	173	125.528	107.866
982.107	134	41.0599	50.9135	59.8277	79.0835	90.1	99	115	146	167	180.328	69.4457	154	173	125.523	107.882
983.13	134	41.0725	50.9246	59.915	79.2863	90.2	99	115	146	167	180.379	69.4602	154	173	125.512	107.915
984.153	134	41.0386	51.0253	59.8387	79.2223	90.1	99	115	146	167	180.275	69.4617	154	173	125.549	107.898
985.175	134	41.0948	51.0156	59.7429	79.2536	90.1	99	115	146	167	180.3	69.4358	154	173	125.494	107.875
986.198	134	41.0685	51.0351	59.7785	79.2883	90.1	99	115	146	167	180.205	69.4697	154	173	125.496	107.869
987.221	134	41.1138	50.975	59.8654	79.238	90.1	99	115	146	167	180.046	69.471	154	173	125.452	107.859
988.244	134	41.126	50.994	59.819	79.3703	90.1	99	115	146	167	179.968	69.449	154	173	125.474	107.932
989.267	134	41.1017	50.9828	59.8162	79.2687	90.1	99	115	146	167	180.157	69.4743	154	173	125.494	107.853
990.29	134	41.0498	51.0545	59.755	79.1167	90.1	99	115	146	167	180.281	69.504	154	173	125.557	107.884
991.313	134	41.0457	51.03	59.8106	79.1399	90.1	99	115	146	167	180.166	69.4967	154	173	125.514	107.932
992.336	134	41.0532	50.9961	59.8701	78.9789	90.1	99	115	146	167	180.267	69.4849	154	173	125.562	107.864
993.358	134	41.0536	50.9918	59.6632	79.2275	90.1	99	115	146	167	180.279	69.4693	154	173	125.553	107.913
994.381	134	41.0872	50.8945	59.734	79.274	90.1	99	115	146	167	180.154	69.4666	154	173	125.561	107.958
995.404	134	41.023	51.0849	59.7601	79.1835	90.1	99	115	146	167	180.227	69.487	154	173	125.555	107.899
996.427	134	41.0977	51.1185	59.62	79.0304	90.1	99	115	146	167	180.413	69.4828	154	173	125.567	107.918
997.45	134	41.1358	51.0794	59.7166	79.0067	90.1	99	115	146	167	180.196	69.4638	154	173	125.542	107.936
998.473	134	41.0774	51.0943	59.724	79.1943	90.1	99	115	146	167	180.139	69.4874	154	173	125.515	107.971
999.495	134	41.1266	51.0195	59.6894	79.1833	90.2	99	115	146	167	180.43	69.4998	154	173	125.545	107.983
1000.5	134	41.1081	51.089	59.7041	79.3431	90.2	99	115	146	167	180.243	69.4851	154	173	125.572	107.959
1001.5	134	41.137	51.0293	59.3577	79.1837	90.2	99	115	146	167	180.031	69.4966	154	173	125.557	107.947
1002.6	134	41.0961	51.069	59.6254	79.2156	90.2	99	115	146	167	180.037	69.4639	154	173	125.509	107.97
1003.6	134	41.1069	51.0189	59.7832	79.2279	90.1	99	115	146	167	180.143	69.4854	154	173	125.503	107.95
1004.6	134	41.1074	50.8908	59.7462	79.2225	90.1	99	115	146	167	180.294	69.4922	154	173	125.515	107.925
1005.6	134	41.1307	50.8905	59.8314	79.2018	90.1	99	115	146	167	180.29	69.5068	154	173	125.522	107.95
1006.7	134	41.1387	50.8511	58.7686	79.1391	90.1	99	115	146	167	180.475	69.4664	154	173	125.544	107.959
1007.7	134	41.1384	50.912	58.6611	79.2302	90.1	99	115	146	167	180.398	69.488	154	173	125.531	107.933
1008.7	134	41.0902	50.8767	58.807	79.2356	90.1	99	115	146	167	180.292	69.4865	154	173	125.519	107.957
1009.7	134	41.0701	50.9772	58.7573	79.3976	90.1	99	115	146	167	180.381	69.468	154	173	125.539	107.934
1010.7	134	41.0948	50.5027	58.733	79.1328	90.2	99	115	146	167	180.287	69.4324	154	173	125.56	107.973
1011.8	134	41.1156	50.5946	58.7177	79.3899	90.2	99	115	146	167	180.301	69.4161	154	173	125.449	107.994
1012.8	134	41.1089	50.5748	58.6775	79.1804	90.1	99	115	146	167	180.443	69.4312	154	173	125.486	107.952
1013.8	134	41.1116	50.5988	58.8177	79.1436	90.1	99	115	146	167	180.521	69.4562	154	173	125.446	107.964
1014.8	134	41.1232	50.5384	58.7632	78.9896	90.1	99	115	146	167	180.337	69.4338	154	173	125.479	107.986
1015.9	134	41.0979	50.8868	58.7236	79.306	90.2	99	115	146	167	180.312	69.46	154	173	125.483	107.977
1016.9	134	41.1252	50.8895	58.7692	79.1844	90.2	99	115	146	167	180.503	69.4515	154	173	125.474	107.952
1017.9	134	41.1233	50.9349	58.8343	79.1049	90.2	99	115	146	167	180.202	69.4617	154	173	125.461	107.931
1018.9	134	41.0336	50.9391	58.7297	79.2894	90.2	99	115	146	167	180.321	69.4469	154	173	125.488	107.926
1020	134	41.0545	50.8548	58.8644	79.3202	90.2	99	115	146	167	180.452	69.4503	154	173	125.509	107.946
1021	134	41.0758	50.8763	58.8543	79.3335	90.2	99	115	146	167	180.051	69.4355	154	173	125.477	107.965
1022	134	41.093	50.9701	58.8455	79.0762	90.1	99	115	146	167	180.164	69.432	154	173	125.437	107.941
1023	134	41.1073	50.9869	58.7781	79.1876	90.2	99	115	146	167	180.107	69.4189	154	173	125.5	107.973

## Sheet: Fig2e
Voltage	Current
-5	0.000381998
-4.9	0.000366602
-4.8	0.000350626
-4.7	0.000336324
-4.6	0.00032147
-4.5	0.000307402
-4.4	0.000294118
-4.3	0.000280325
-4.2	0.000267391
-4.1	0.000254276
-4	0.000241376
-3.9	0.000228728
-3.8	0.000216727
-3.7	0.000205272
-3.6	0.000193766
-3.5	0.000182779
-3.4	0.000172186
-3.3	0.000161919
-3.2	0.000151875
-3.1	0.000142267
-3	0.000132613
-2.9	0.000123623
-2.8	0.000114878
-2.7	0.00010673
-2.6	9.87063e-05
-2.5	9.10406e-05
-2.4	8.35345e-05
-2.3	7.63152e-05
-2.2	6.95893e-05
-2.1	6.31979e-05
-2	5.70722e-05
-1.9	5.11809e-05
-1.8	4.57237e-05
-1.7	4.06973e-05
-1.6	3.57102e-05
-1.5	3.13677e-05
-1.4	2.72957e-05
-1.3	2.35303e-05
-1.2	2.00302e-05
-1.1	1.68471e-05
-1	1.39719e-05
-0.9	1.13878e-05
-0.8	9.10999e-06
-0.7	7.12424e-06
-0.6	5.42256e-06
-0.5	3.91481e-06
-0.4	2.71598e-06
-0.3	1.75022e-06
-0.2	9.96728e-07
-0.1	4.32761e-07
0	2.17495e-10
0.1	4.30678e-07
0.2	9.96539e-07
0.3	1.73259e-06
0.4	2.64979e-06
0.5	3.76409e-06
0.6	5.15052e-06
0.7	6.7145e-06
0.8	8.54857e-06
0.9	1.0629e-05
1	1.30231e-05
1.1	1.57519e-05
1.2	1.87836e-05
1.3	2.21069e-05
1.4	2.57682e-05
1.5	2.99372e-05
1.6	3.44388e-05
1.7	3.90156e-05
1.8	4.4097e-05
1.9	4.97053e-05
2	5.66259e-05
2.1	6.28511e-05
2.2	6.9426e-05
2.3	7.66492e-05
2.4	8.40299e-05
2.5	9.16372e-05
2.6	0.000100037
2.7	0.000108228
2.8	0.00011748
2.9	0.000135325
3	0.000149669
3.1	0.000161541
3.2	0.000174441
3.3	0.000186443
3.4	0.000197027
3.5	0.00021044
3.6	0.000229843
3.7	0.000254726
3.8	0.000273439
3.9	0.000287816
4	0.000301703
4.1	0.000313967
4.2	0.000327095
4.3	0.000357312
4.4	0.000370727
4.5	0.000389342
4.6	0.000449622
4.7	0.000480692
4.8	0.000503071
4.9	0.000524748
5	0.000545646
5	0.000545937
4.9	0.000521381
4.8	0.000498709
4.7	0.000477133
4.6	0.000454624
4.5	0.000433273
4.4	0.000414075
4.3	0.000395036
4.2	0.000375782
4.1	0.000357017
4	0.000339039
3.9	0.000322036
3.8	0.000305003
3.7	0.000288845
3.6	0.000272566
3.5	0.000256971
3.4	0.000241725
3.3	0.000227159
3.2	0.000213092
3.1	0.000199157
3	0.00018607
2.9	0.00017338
2.8	0.000161067
2.7	0.000149222
2.6	0.000137847
2.5	0.000126689
2.4	0.000116038
2.3	0.000106071
2.2	9.66052e-05
2.1	8.77956e-05
2	7.91674e-05
1.9	7.10406e-05
1.8	6.33928e-05
1.7	5.61637e-05
1.6	4.94756e-05
1.5	4.32239e-05
1.4	3.6821e-05
1.3	3.17241e-05
1.2	2.69739e-05
1.1	2.26932e-05
1	1.88146e-05
0.9	1.53511e-05
0.8	1.2293e-05
0.7	9.62277e-06
0.6	7.30881e-06
0.5	5.34402e-06
0.4	3.60012e-06
0.3	2.31132e-06
0.2	1.29667e-06
0.1	5.50873e-07
0	2.53743e-10
-0.1	5.30252e-07
-0.2	1.21695e-06
-0.3	2.20721e-06
-0.4	3.49503e-06
-0.5	4.94455e-06
-0.6	6.83812e-06
-0.7	9.02682e-06
-0.8	1.1539e-05
-0.9	1.4362e-05
-1	1.75172e-05
-1.1	2.09077e-05
-1.2	2.4615e-05
-1.3	2.87028e-05
-1.4	3.28717e-05
-1.5	3.74745e-05
-1.6	4.26046e-05
-1.7	4.7938e-05
-1.8	5.15781e-05
-1.9	5.77092e-05
-2	6.38059e-05
-2.1	7.07239e-05
-2.2	7.779e-05
-2.3	8.50625e-05
-2.4	9.28717e-05
-2.5	0.000100568
-2.6	0.000108144
-2.7	0.000116438
-2.8	0.000124886
-2.9	0.000133497
-3	0.000142572
-3.1	0.000151196
-3.2	0.000161276
-3.3	0.000170282
-3.4	0.000178827
-3.5	0.000188529
-3.6	0.000198245
-3.7	0.000207105
-3.8	0.000217047
-3.9	0.000226974
-4	0.000237409
-4.1	0.000249217
-4.2	0.000257938
-4.3	0.00026905
-4.4	0.00027843
-4.5	0.000289283
-4.6	0.000300457
-4.7	0.000311069
-4.8	0.00032194
-4.9	0.000334984
-5	0.000345149

## Sheet: Fig2f
Time	Current	Voltage
0	0.746863	0.02695
0.005	0.0604043	0.09634
0.01	0.472226	0.19838
0.015	1.5706	0.32764
0.02	2.669	0.46506
0.025	3.4927	0.60384
0.03	5.0029	0.73853
0.035	7.0623	0.88275
0.04	8.8471	1.03786
0.045	10.0827	1.23787
0.05	11.7302	1.46644
0.055	13.2404	1.70454
0.06	15.849	1.95625
0.065	18.3203	2.20524
0.07	20.9287	2.46103
0.075	24.773	2.71137
0.08	28.8917	2.95764
0.085	32.5986	3.19846
0.09	36.3055	3.44473
0.095	39.0513	3.69915
0.1	46.1905	3.92501
0.105	50.5839	4.09916
0.11	55.1144	4.25155
0.115	59.5077	4.36448
0.12	64.3131	4.48149
0.125	68.1572	4.58761
0.13	70.7656	4.6951
0.135	72.6878	4.81075
0.14	74.8844	4.90327
0.145	75.8455	4.94953
0.15	76.2573	4.97402
0.155	75.4336	4.98082
0.16	75.4336	4.98898
0.165	74.6099	4.97674
0.17	74.1979	4.96994
0.175	73.5115	4.96449
0.18	73.3742	4.97402
0.185	73.5115	4.97674
0.19	72.9624	4.98082
0.195	72.2758	4.9849
0.2	72.8251	4.98218
0.205	73.6487	4.9849
0.21	73.0997	4.98354
0.215	72.2759	4.97946
0.22	72.4131	4.98354
0.225	72.4132	4.98762
0.23	71.864	4.98082
0.235	72.0012	4.98218
0.24	72.9623	4.98898
0.245	74.0608	4.98218
0.25	74.7471	4.98626
0.255	75.4336	4.98898
0.26	76.9438	4.9849
0.265	77.9049	4.99034
0.27	77.9048	4.98762
0.275	79.4151	4.98762
0.28	80.6507	4.98762
0.285	81.3371	4.99307
0.29	82.1609	4.98762
0.295	82.1609	4.98762
0.3	82.1609	4.98898
0.305	83.1219	4.97946
0.31	84.6322	4.99307
0.315	86.2796	4.9849
0.32	88.4764	4.98218
0.325	90.6729	4.98218
0.33	91.7713	4.99443
0.335	92.595	4.9849
0.34	93.968	4.99443
0.345	95.3409	4.99579
0.35	96.9884	4.99443
0.355	97.263	4.99443
0.36	98.224	4.98762
0.365	100.283	4.9917
0.37	101.519	4.99579
0.375	102.617	4.99579
0.38	102.892	4.9917
0.385	103.167	4.99034
0.39	103.166	4.9917
0.395	104.402	4.99307
0.4	106.462	4.98762
0.405	107.972	4.98898
0.41	109.757	4.99579
0.415	110.718	4.99034
0.42	112.777	4.9849
0.425	114.287	4.99034
0.43	116.209	4.99443
0.435	118.406	4.99034
0.44	120.603	4.99579
0.445	122.387	4.98898
0.45	123.348	4.99034
0.455	124.447	4.99443
0.46	126.232	4.99715
0.465	128.291	4.99034
0.47	130.488	4.99034
0.475	131.723	4.99579
0.48	133.371	4.99579
0.485	134.881	4.99851
0.49	135.979	4.99715
0.495	136.803	4.98898
0.5	138.862	4.97402
0.505	140.235	4.90463
0.51	142.295	4.79442
0.515	142.707	4.67333
0.52	143.256	4.53183
0.525	142.707	4.38897
0.53	140.647	4.26107
0.535	137.901	4.11413
0.54	135.155	3.95358
0.545	131.998	3.75902
0.55	127.742	3.525
0.555	123.623	3.2937
0.56	119.641	3.04063
0.565	115.248	2.78484
0.57	110.306	2.53858
0.575	104.814	2.29368
0.58	99.0476	2.04877
0.585	94.5171	1.80387
0.59	90.2611	1.55624
0.595	86.0049	1.31542
0.6	81.3371	1.08548
0.605	76.9437	0.91813
0.61	71.7267	0.76575
0.615	67.7452	0.64874
0.62	64.8621	0.53581
0.625	63.2146	0.42424
0.63	61.5671	0.30995
0.635	60.4688	0.20519
0.64	59.645	0.10859
0.645	59.645	0.05416
0.65	59.0958	0.03239
0.655	58.2721	0.02287
0.66	58.5467	0.02423
0.665	59.5078	0.02423
0.67	60.1942	0.02967
0.675	61.4298	0.02559
0.68	62.9401	0.02559
0.685	64.3129	0.02559
0.69	65.1368	0.01471
0.695	65.9605	0.01743
0.7	66.7842	0.01607
0.705	67.608	0.01743
0.71	68.1571	0.01062
0.715	68.1571	0.01607
1	48.5244	0.02423
1.005	48.5244	0.09634
1.01	48.9363	0.2011
1.015	48.9363	0.32764
1.02	49.76	0.46506
1.025	50.5838	0.6052
1.03	52.094	0.73989
1.035	54.1534	0.88548
1.04	56.8993	1.04466
1.045	58.684	1.24467
1.05	60.4688	1.4678
1.055	62.3909	1.70999
1.06	65.8232	1.95897
1.065	69.2555	2.21204
1.07	72.1386	2.46375
1.075	75.0217	2.71546
1.08	78.1794	2.96172
1.085	81.6117	3.19846
1.09	85.3186	3.45833
1.095	88.2017	3.70324
1.1	91.634	3.92637
1.105	95.7528	4.10325
1.11	100.146	4.25155
1.115	105.501	4.36312
1.12	110.443	4.48557
1.125	116.347	4.59305
1.13	120.877	4.70598
1.135	124.035	4.80939
1.14	126.918	4.89646
1.145	131.174	4.95769
1.15	135.979	4.97402
1.155	138.862	4.98626
1.16	140.922	4.98626
1.165	143.393	4.97674
1.17	145.178	4.97266
1.175	146.413	4.9713
1.18	148.885	4.98218
1.185	150.944	4.98354
1.19	151.905	4.98354
1.195	152.18	4.99034
1.2	152.592	4.98218
1.205	153.415	4.98762
1.21	154.239	4.98762
1.215	155.338	4.98762
1.22	156.71	4.99034
1.225	158.221	4.98762
1.23	159.319	4.98898
1.235	160.417	4.98626
1.24	161.79	4.98898
1.245	164.124	4.98898
1.25	166.458	4.9849
1.255	167.556	4.98626
1.26	169.89	4.99307
1.265	171.675	4.9917
1.27	173.597	4.99034
1.275	175.657	4.99034
1.28	177.853	4.99034
1.285	178.677	4.99443
1.29	180.187	4.98898
1.295	181.011	4.98626
1.3	183.07	4.98762
1.305	184.718	4.99443
1.31	185.953	4.9917
1.315	187.189	4.99034
1.32	188.562	4.99715
1.325	190.484	4.99034
1.33	192.544	4.98898
1.335	194.74	4.99851
1.34	197.486	4.99307
1.345	199.683	4.98898
1.35	202.154	4.99307
1.355	204.213	4.99715
1.36	206.547	4.99851
1.365	208.607	4.99715
1.37	210.254	4.99579
1.375	213.137	4.99034
1.38	213.961	4.9917
1.385	214.236	4.99307
1.39	214.785	4.99851
1.395	215.883	4.99987
1.4	218.217	4.99307
1.405	220.551	4.99443
1.41	222.199	4.99715
1.415	223.16	4.9917
1.42	224.67	4.99715
1.425	225.905	4.99987
1.43	226.455	4.99579
1.435	228.102	4.99715
1.44	230.299	4.99579
1.445	232.633	4.99443
1.45	234.692	4.99987
1.455	236.202	4.99443
1.46	237.163	5.00123
1.465	238.811	4.99715
1.47	239.909	4.99715
1.475	242.106	4.99851
1.48	243.067	4.99443
1.485	243.616	4.99579
1.49	244.165	4.99851
1.495	244.303	4.99715
1.5	245.126	4.97946
1.505	246.774	4.91279
1.51	248.147	4.79442
1.515	249.657	4.66925
1.52	250.343	4.52911
1.525	249.931	4.39441
1.53	247.872	4.25291
1.535	245.95	4.11821
1.54	244.165	3.9563
1.545	241.694	3.75902
1.55	236.614	3.53316
1.555	231.397	3.29234
1.56	225.905	3.0488
1.565	220.139	2.78893
1.57	213.137	2.53722
1.575	205.312	2.28959
1.58	198.722	2.04877
1.585	191.994	1.80115
1.59	186.228	1.55896
1.595	180.874	1.31542
1.6	175.931	1.08684
1.605	169.89	0.90861
1.61	163.849	0.76711
1.615	159.182	0.64601
1.62	155.2	0.52764
1.625	151.905	0.4256
1.63	149.434	0.30995
1.635	147.375	0.19974
1.64	146.276	0.11675
1.645	144.491	0.05824
1.65	142.844	0.03375
1.655	142.157	0.02287
1.66	142.707	0.02967
1.665	143.393	0.02695
1.67	143.667	0.03239
1.675	144.491	0.03239
1.68	144.491	0.02967
1.685	144.217	0.02287
1.69	143.256	0.02015
1.695	143.53	0.01879
1.7	143.393	0.01879
1.705	142.569	0.01879
1.71	142.157	0.01471
1.715	142.02	0.01743
2	97.6749	0.02831
2.005	97.5376	0.0977
2.01	96.9884	0.20247
2.015	97.5377	0.32628
2.02	99.4597	0.46506
2.025	101.382	0.60656
2.03	103.029	0.73989
2.035	103.99	0.8882
2.04	106.462	1.0433
2.045	110.168	1.24331
2.05	112.64	1.461
2.055	114.699	1.71679
2.06	117.994	1.96305
2.065	120.74	2.20932
2.07	124.309	2.46511
2.075	127.879	2.70729
2.08	131.861	2.96036
2.085	135.293	3.20798
2.09	138.451	3.45289
2.095	141.746	3.70051
2.1	146.002	3.91821
2.105	149.846	4.10325
2.11	154.376	4.24339
2.115	158.632	4.37264
2.12	163.575	4.48149
2.125	168.243	4.59986
2.13	171.675	4.71006
2.135	176.755	4.80667
2.14	181.972	4.89374
2.145	186.228	4.95225
2.15	189.249	4.97266
2.155	191.308	4.98354
2.16	194.466	4.98354
2.165	197.074	4.97538
2.17	199.133	4.97674
2.175	200.095	4.97402
2.18	201.742	4.97946
2.185	202.84	4.97946
2.19	204.076	4.98626
2.195	205.174	4.98762
2.2	207.508	4.98082
2.205	209.293	4.98762
2.21	210.666	4.98898
2.215	211.764	4.98082
2.22	213.274	4.98898
2.225	214.236	4.99034
2.23	215.197	4.99034
2.235	216.432	4.99307
2.24	217.942	4.99034
2.245	218.629	4.98898
2.25	219.453	4.99034
2.255	220.414	4.98762
2.26	221.787	4.98354
2.265	222.473	4.98626
2.27	223.16	4.9849
2.275	223.709	4.99579
2.28	225.219	4.99034
2.285	226.867	4.98626
2.29	228.377	4.99443
2.295	230.299	4.99443
2.3	233.045	4.99307
2.305	234.692	4.9917
2.31	235.791	4.98898
2.315	237.85	4.99034
2.32	240.321	4.99034
2.325	242.792	4.99443
2.33	244.852	4.98626
2.335	246.637	4.99034
2.34	249.382	4.9917
2.345	250.893	4.99307
2.35	252.403	4.99851
2.355	253.501	4.99443
2.36	256.659	4.9917
2.365	258.993	4.99987
2.37	260.366	4.98762
2.375	260.366	4.9917
2.38	261.327	4.99987
2.385	262.288	4.99579
2.39	263.798	4.99443
2.395	264.622	4.99443
2.4	265.034	4.99715
2.405	265.857	4.99034
2.41	266.269	4.99443
2.415	267.368	4.99579
2.42	268.878	4.99307
2.425	269.976	4.99987
2.43	270.663	4.99443
2.435	272.036	4.9917
2.44	273.271	4.99443
2.445	274.507	4.9917
2.45	275.742	4.99307
2.455	277.802	4.99851
2.46	278.9	4.99987
2.465	280.136	5.00123
2.47	281.234	4.99715
2.475	282.47	4.99307
2.48	284.804	4.99443
2.485	287.275	4.9917
2.49	289.334	5.00395
2.495	291.119	4.99715
2.5	293.178	4.96313
2.505	295.924	4.91007
2.51	297.16	4.7985
2.515	296.611	4.66381
2.52	296.336	4.53183
2.525	296.062	4.39849
2.53	294.689	4.25563
2.535	291.531	4.11141
2.54	287.687	3.95222
2.545	283.431	3.75902
2.55	278.9	3.53588
2.555	273.271	3.28962
2.56	266.681	3.03791
2.565	259.816	2.78893
2.57	252.815	2.53586
2.575	245.126	2.28551
2.58	237.575	2.04469
2.585	230.161	1.80251
2.59	222.748	1.55896
2.595	215.883	1.31678
2.6	209.568	1.09092
2.605	202.978	0.91269
2.61	196.25	0.76302
2.615	190.896	0.64329
2.62	186.915	0.53309
2.625	183.619	0.42016
2.63	180.874	0.30995
2.635	178.677	0.20247
2.64	176.755	0.11267
2.645	176.069	0.05824
2.65	174.97	0.03647
2.655	174.147	0.02967
2.66	173.872	0.02967
2.665	174.146	0.02559
2.67	172.911	0.02423
2.675	172.224	0.03103
2.68	171.538	0.02831
2.685	171.263	0.02423
2.69	171.126	0.01879
2.695	170.577	0.01607
2.7	170.028	0.01607
2.705	170.44	0.01471
2.71	170.851	0.01607
2.715	170.165	0.01471
3	117.17	0.02423
3.005	116.621	0.09498
3.01	116.209	0.19838
3.015	115.66	0.33308
3.02	115.797	0.47186
3.025	117.033	0.60656
3.03	118.818	0.74125
3.035	121.426	0.88275
3.04	123.623	1.04602
3.045	125.683	1.23923
3.05	127.742	1.46916
3.055	130.625	1.71271
3.06	133.645	1.95897
3.065	137.078	2.20796
3.07	139.961	2.46647
3.075	143.668	2.71137
3.08	147.786	2.96172
3.085	151.905	3.20526
3.09	155.749	3.44881
3.095	159.044	3.69915
3.1	162.889	3.92365
3.105	167.007	4.10189
3.11	171.263	4.25155
3.115	175.931	4.36856
3.12	181.697	4.48285
3.125	185.953	4.59986
3.13	190.347	4.70734
3.135	194.603	4.81755
3.14	198.859	4.90055
3.145	202.84	4.94953
3.15	206.135	4.96994
3.155	208.881	4.97674
3.16	211.078	4.98218
3.165	213.549	4.98218
3.17	216.158	4.9713
3.175	216.982	4.97402
3.18	218.629	4.97674
3.185	219.315	4.97674
3.19	220.963	4.98626
3.195	223.297	4.98218
3.2	224.532	4.98898
3.205	226.454	4.98218
3.21	227.69	4.98898
3.215	229.063	4.99034
3.22	230.299	4.98218
3.225	231.397	4.98626
3.23	232.77	4.98626
3.235	232.907	4.99443
3.24	234.28	4.99307
3.245	237.163	4.99034
3.25	240.047	4.98762
3.255	241.419	4.98354
3.26	243.479	4.99443
3.265	244.44	4.99443
3.27	246.499	4.99034
3.275	248.284	4.9917
3.28	249.382	4.99034
3.285	250.206	4.9917
3.29	251.442	4.99443
3.295	253.089	4.9917
3.3	254.05	4.99307
3.305	255.149	4.99034
3.31	256.521	4.9917
3.315	258.169	4.99307
3.32	259.405	4.99851
3.325	260.777	4.98898
3.33	261.876	4.99715
3.335	262.974	4.9917
3.34	263.249	4.99851
3.345	264.347	5.00259
3.35	266.269	4.9917
3.355	269.015	4.99307
3.36	270.937	5.00259
3.365	272.036	4.99851
3.37	272.859	4.99443
3.375	274.644	4.9917
3.38	276.017	4.99579
3.385	277.527	4.99443
3.39	279.175	4.99851
3.395	280.548	4.99715
3.4	281.509	5.00123
3.405	283.293	4.99715
3.41	285.215	4.99715
3.415	287.275	5.00123
3.42	289.609	4.99987
3.425	290.433	4.98898
3.43	290.707	4.99715
3.435	291.668	4.99307
3.44	292.904	4.99987
3.445	294.414	4.99443
3.45	294.551	4.99851
3.455	296.336	4.99715
3.46	296.473	4.99715
3.465	297.297	5.00259
3.47	297.846	5.00123
3.475	299.494	4.99579
3.48	301.004	5.00123
3.485	301.141	4.99715
3.49	301.416	4.9917
3.495	301.69	4.99443
3.5	303.201	4.98082
3.505	303.887	4.90327
3.51	304.436	4.79986
3.515	303.887	4.66381
3.52	302.926	4.53047
3.525	301.69	4.39169
3.53	300.592	4.24883
3.535	297.572	4.11685
3.54	294.826	3.96039
3.545	291.805	3.76038
3.55	287.412	3.53452
3.555	282.195	3.29234
3.56	277.115	3.04063
3.565	271.349	2.78348
3.57	264.072	2.53178
3.575	257.757	2.28823
3.58	250.618	2.05285
3.585	243.204	1.80115
3.59	236.065	1.55624
3.595	230.024	1.3127
3.6	223.297	1.09092
3.605	217.393	0.90725
3.61	211.078	0.76847
3.615	205.037	0.64601
3.62	200.095	0.53173
3.625	196.388	0.41608
3.63	192.955	0.30859
3.635	189.111	0.20247
3.64	186.503	0.10995
3.645	183.894	0.05824
3.65	182.521	0.03784
3.655	181.148	0.02559
3.66	181.148	0.02287
3.665	181.148	0.02287
3.67	180.599	0.03103
3.675	180.874	0.03239
3.68	181.011	0.02831
3.685	181.697	0.02695
3.69	181.835	0.02287
3.695	181.148	0.02015
3.7	181.011	0.01607
3.705	179.913	0.02015
3.71	178.814	0.01607
3.715	177.853	0.02151

## Sheet: Fig2g
Time	Voltage	Current		Time	Measured data	Fitting curve
0	0.10344	0.559733		2.5	24.368	23.3747
0.2	0.104153	0.0120142		3.5	19.0923	19.2418
0.4	0.103796	0.114964		4.5	15.2214	15.9178
0.6	0.10344	-0.0911201		5.5	12.4125	13.2444
0.8	0.10344	0.182923		6.5	10.4944	11.0941
1	0.103796	-0.365348		7.5	9.0553	9.36475
1.2	0.103083	0.388456		8.5	7.8906	7.97383
1.4	0.102726	0.114045		9.5	7.1025	6.85512
1.6	0.102012	-0.0568647		10.5	6.246	5.95536
1.8	0.142689	-0.330356		11.5	5.698	5.2317
1.82	0.659704	2.9932		12.5	5.0472	4.64967
1.84	1.5596	12.6865		13.5	4.7391	4.18154
1.86	2.5804	26.3202		14.5	4.3278	3.80504
1.88	3.6151	40.1946		15.5	3.951	3.50223
1.9	4.9721	75.3408		16.5	3.8134	3.25867
2	5.0092	70.511		17.5	3.4709	3.06279
2.1	4.9703	74.7242		18.5	3.2313	2.90524
2.2	4.9767	80.3088		19.5	3.0258	2.77853
2.3	4.9803	89.0432		20.5	2.8887	2.67661
2.4	4.9382	93.8745		21.5	2.8545	2.59465
2.42	4.3652	92.6397		22.5	2.6491	2.52872
2.44	3.4332	80.3053		23.5	2.5125	2.4757
2.46	2.4223	59.3078		24.5	2.3068	2.43305
2.48	1.4072	36.8698		25.5	2.3066	2.39875
2.5	0.0995147	24.368		26.5	2.2033	2.37117
3.5	0.103083	19.0923		27.5	2.0325	2.34898
4.5	0.102369	15.2214		28.5	1.9981	2.33113
5.5	0.102369	12.4125		29.5	1.7927	2.31678
6.5	0.102369	10.4944		30.5	1.7242	2.30524
7.5	0.101656	9.0553		31.5	1.6555	2.29595
8.5	0.102726	7.8906		32.5	1.6557	2.28849
9.5	0.102726	7.1025
10.5	0.103083	6.246
11.5	0.103083	5.698
12.5	0.102726	5.0472
13.5	0.102726	4.7391
14.5	0.102369	4.3278
15.5	0.102012	3.951
16.5	0.102369	3.8134
17.5	0.102369	3.4709
18.5	0.102012	3.2313
19.5	0.102369	3.0258
20.5	0.102369	2.8887
21.5	0.102012	2.8545
22.5	0.102012	2.6491
23.5	0.102726	2.5125
24.5	0.10344	2.3068
25.5	0.103083	2.3066
26.5	0.102369	2.2033
27.5	0.102369	2.0325
28.5	0.102726	1.9981
29.5	0.102369	1.7927
30.5	0.102012	1.7242
31.5	0.102726	1.6555
32.5	0.102726	1.6557
33.5	0.102726	1.587
34.5	0.10344	1.553
35.5	0.103083	1.4504
36.5	0.103083	1.4158
37.5	0.102726	1.4159
38.5	0.103083	1.2447
39.5	0.10344	1.2452
40.5	0.103083	1.3135
41.5	0.10344	1.108
42.5	0.103796	1.2447
43.5	0.103083	1.0389
44.5	0.10344	1.1075
45.5	0.103083	1.0049
46.5	0.103083	1.1419
47.5	0.102726	0.936176
48.5	0.103083	1.0728
49.5	0.102369	0.901552
50.5	0.102369	0.901368
51.5	0.102369	0.936176
52.5	0.102012	0.79897
53.5	0.103083	0.935991
54.5	0.10344	0.970247
55.5	0.103083	0.798786
56.5	0.102369	0.935808
57.5	0.102012	0.901552
58.5	0.102726	0.764714
59.5	0.102726	0.730459
60.5	0.102726	0.867481
61.5	0.102726	0.730459
62.5	0.102726	0.799521
63.5	0.103083	0.731194
64.5	0.102369	0.765266
65.5	0.10344	0.731011
66.5	0.103083	0.628061
67.5	0.102726	0.661948
68.5	0.103083	0.662132
69.5	0.102369	0.6625
70.5	0.10344	0.697123
71.5	0.103796	0.731379
72.5	0.102726	0.731194
72.7	0.103083	0.49159
72.9	0.103083	0.388456
73.1	0.10344	0.559733
73.3	0.10344	0.834513
73.5	0.103083	0.628612
73.7	0.102726	0.491222
73.9	0.10344	1.0397
74.1	0.103796	0.49159
74.3	0.102369	0.422344
74.5	0.102726	0.765082
74.7	0.102726	0.593805
74.9	0.10344	0.6625
75.1	0.102726	0.251618
75.3	0.10344	1.0049
75.5	0.103083	0.456783

## Sheet: Fig2h
number of pulses	500ns	1μs	1.5μs	2.5μs	3.5μs
1	25.4	25.3	26.4	24.8	25.5
2	35.8	34.2	32.8	28.5	27.6
3	41.7	36.7	34.8	30.8	29.8
4	44.3	41.1	37.6	32.1	30.4
5	46.3	42	39	33.2	31
6	47.5	43.1	40.2	33.4	31.1
7	49.8	43.9	40.3	33.6	31.3
8	51.3	44.1	40.4	33.7	31.4
9	53.1	44.5	40.4	33.8	31.5
10	54.3	44.9	40.5	34.1	31.6
11	54.7	45	40.6	34.4	31.7
12	54.9	45.1	40.9	34.5	31.9
13	55.2	45.2	41.1	34.6	32
14	55.5	45.3	41.3	34.7	32.1
15	55.7	45.7	41.5	34.8	32.2
16	55.3	45.8	40.9	34.9	31.9
