# Supplementary material for: Protonic nickelate device networks for spatiotemporal neuromorphic computing
Source: Nat Nanotechnol. 2026 Mar 9;21(4):579–87. doi: 10.1038/s41565-026-02133-0 (PMC13106037; doi:10.1038/s41565-026-02133-0)
Supplement: Supplementary file 3 — Raw data used to plot Fig. 3 in CSV format. [file 41565_2026_2133_MOESM3_ESM.xlsx]

## Sheet: Fig3b
Pulse number	S2-Dc,R-1	S1-Dc,R-1	S2-Dc,R+1	S1-Dc,R+1	S2-Dc-1,R	S1-Dc-1,R	S2-Dc+1,R	S1-Dc+1,R
1	34.9	8.51	32.8	9.41	27	13	40.5	17.4
2	71.9	26.8	65.6	19.9	55.1	24.7	90.2	40.2
3	88.4	38	78.7	27.4	70.7	33.4	109	49.8
4	93.8	44.1	81.9	31.1	76.5	39.1	113	55.3
5	96.2	46	83.9	30.9	78.4	38.7	116	57.9
6	99.5	49.4	82.8	32.5	79.5	39.2	116	58.7
7	99.9	49.9	82.2	31.4	79.7	39	114	60.8
8	98.2	46.6	84.8	31.1	80.6	39.6	113	59.1
9	98.2	49.6	83.4	31.7	80.9	37.4	116	58.7
10	96	47.2	82.8	30.1	82.3	37.9	117	57.5
11	97.8	48.8	82.5	30.1	82.6	41.3	117	59.4
12	99.7	49.7	82.4	30.2	82.7	40.3	117	58.2
13	98.4	49	85.5	31.6	82.8	39.2	116	57.8
14	99.7	49	83.9	32	81.6	37.7	114	58.8
15	96.5	49.3	84.4	30.4	82.5	40	116	59.4

## Sheet: Fig3d
Pulse number	S2-Dc,R+1	S1-Dc,R+1	S2-Dc,R+2	S1-Dc,R+2	S2_Dc,R+3	S1_Dc,R+3	S2_Dc,R+4	S1_D_C_,_R_+_4
1	32.8	9.41	32.4	16.2	44.2	15.1	70.8	13.4
2	65.6	19.9	67.3	33.7	78.6	33.8	93.6	29.6
3	78.7	27.4	83.9	46.2	89.6	46.4	97.2	35.3
4	81.9	31.1	90.6	53	90.6	50	97.7	35.8
5	83.9	30.9	91.8	53.5	90.5	52	97.1	39.4
6	82.8	32.5	92.7	54.4	92.9	55.8	97.8	39.4
7	82.2	31.4	93.5	55.4	92.7	53.9	98.3	39.4
8	84.8	31.1	93.9	55.5	93.1	55.1	96.7	40
9	83.4	31.7	93.4	56	93	53.4	96.4	39.6
10	82.8	30.1	94	55.6	92.8	54.3	97.7	37.3
11	82.5	30.1	93.9	57.5	94.8	55.7	96.6	40
12	82.4	30.2	93.5	56.1	93.7	54.3	98.1	37.7
13	85.5	31.6	93.7	58.6	91.3	54	97.8	39
14	83.9	32	92.1	55.3	94	55.4	98.5	38.1
15	84.4	30.4	94.6	57.3	92.5	55.8	97	37.3

## Sheet: Fig3f
Pulse number	S1	S2	S3
1	12.5	22.9	55.7
2	23.9	43.3	74.3
3	31	57.1	88.4
4	44.8	66.6	103
5	48.9	76	116
6	53.7	78.4	126
7	55.9	82.5	133
8	56.7	84.4	137
9	55.8	85.4	137
10	55.1	86.2	139
11	52.2	87.1	141
12	51.8	87.6	143
13	54.4	87.1	143
14	53.3	88.3	143
15	53.6	89.4	144
