# Supplementary material for: Protonic nickelate device networks for spatiotemporal neuromorphic computing
Source: Nat Nanotechnol. 2026 Mar 9;21(4):579–87. doi: 10.1038/s41565-026-02133-0 (PMC13106037; doi:10.1038/s41565-026-02133-0)
Supplement: Supplementary file 4 — Raw data used to plot Fig. 4 in CSV format. [file 41565_2026_2133_MOESM4_ESM.xlsx]

## Sheet: Fig4d
Drain_T	I_1	I_2	Drain_T	I_1	I_2	Drain_T	I_1	I_2	Drain_T	I_1	I_2
0.18	-5.9753	-1.0924	0.08	0.250126	-0.383026	0.18	-4.7526	1.1271	0	-250	-146
0.185	-7.2451	-3.5961	0.085	-3.4593	-0.245734	0.185	-2.2248	0.852546	0.032	-255	-145
0.19	-4.7467	-3.5961	0.09	-8.4914	-0.245734	0.19	-3.4769	0.715218	0.064	-261	-146
0.195	-12.2243	-6.0986	0.095	-8.509	0.440725	0.195	-0.984384	0.71529	0.096	-257	-147
0.2	-5.9636	-3.5961	0.1	-0.990263	0.440671	0.2	-2.2189	0.303379	0.128	-254	-147
0.205	1.5081	-2.3445	0.105	-3.4769	0.303451	0.205	-3.5004	-0.108514	0.16	-249	-146
0.21	9.0622	2.6622	0.11	-8.4737	-0.245752	0.21	-5.9871	-0.108514	0.192	-248	-146
0.215	6.5167	3.9137	0.115	-3.5239	-0.383062	0.215	-2.2248	0.303397	0.224	-249	-146
0.22	6.552	-1.093	0.12	-0.978506	0.303451	0.22	-3.5004	0.715254	0.256	-248	-147
0.225	5.2646	-4.8475	0.125	-3.4887	0.166069	0.225	1.5375	-0.108442	0.288	-247	-146
0.23	1.5317	-1.0925	0.13	0.267761	-0.245734	0.23	10.2908	-0.520389	0.32	-246	-146
0.235	-5.9636	1.4102	0.135	1.5258	0.166159	0.235	11.5018	0.303325	0.352	-247	-146
0.24	-9.7318	-1.0927	0.14	-3.4946	-0.657627	0.24	5.2587	-0.108514	0.384	-243	-146
0.245	-8.4855	-3.5959	0.145	-7.2451	-0.383026	0.245	-2.1954	0.0288135	0.416	-240	-146
0.25	-6.0047	1.4102	0.15	2.7779	-0.383008	0.25	2.7721	0.166141	0.448	-239	-146
0.255	-4.7056	6.4167	0.155	2.7721	-0.5203	0.255	7.7924	0.0287239	0.48	-236	-147
0.26	-3.4887	2.6623	0.16	2.7838	0.166069	0.26	1.514	-0.38299	0.512	-242	-147
0.265	4.0418	2.6619	0.165	5.2999	0.578016	0.265	-8.4855	-0.38308	0.544	-241	-148
0.27	5.2763	-1.0931	0.17	4.0301	0.8526	0.27	-8.4855	-0.657735	0.576	-240	-148
0.275	4.0477	-1.0924	0.175	5.2646	0.166087	0.275	-7.2334	-0.10846	0.608	-239	-148
0.28	-2.2248	1.41	0.18	1.5434	0.715272	0.28	-2.2424	-0.108424	0.64	-240	-148
0.285	2.7603	-1.0928	0.185	0.291276	0.577998	0.285	-2.26	-0.383133	0.672	-241	-149
0.29	-0.978506	-1.0927	0.19	0.27364	0.578034	0.29	0.308911	-0.520407	0.704	-247	-148
0.295	-4.7232	-4.8474	0.195	-0.978506	0.577891	0.295	-0.990263	-0.24577	0.736	-247	-148
0.3	-3.4828	-7.3506	0.2	0.285397	0.440742	0.3	-3.5122	-0.794919	0.768	-249	-147
0.305	0.267761	-4.8472	0.205	-5.9753	0.715272	0.305	-0.972627	-0.795045	0.8	-246	-146
0.31	5.2705	5.1651	0.21	-5.9988	0.71529	0.31	2.7721	-1.2068	0.83	-245	-145
0.315	2.7897	5.165	0.215	-5.9753	0.440617	0.315	4.0007	-1.4814	0.86	-243	-146
0.32	2.7897	2.662	0.22	-3.5122	-0.245788	0.32	2.7427	-1.2068	0.9	-250	-146
0.325	2.7956	-9.8539	0.225	-0.990263	-0.932282	0.325	2.8073	-1.3441	0.93	-255	-145
0.33	0.27364	-7.3505	0.23	-0.978506	-1.0695	0.33	9.0269	-0.520371	0.96	-256	-144
0.335	-2.2248	0.158749	0.235	-2.2483	-1.6187	0.335	5.2881	0.440635	0.99	-257	-144
0.34	-3.4887	1.4105	0.24	0.279519	-1.6187	0.34	5.2646	0.852564	1.02	-260	-145
0.345	-5.993	2.6619	0.245	1.5199	-1.6187	0.345	4.0418	0.989874	1.06	-260	-145
0.35	-5.993	2.6619	0.25	-0.984384	-1.4814	0.35	2.7897	1.127	1.09	-259	-145
0.355	-2.2248	3.9135	0.255	1.5317	-1.8932	0.355	-2.2189	0.440599	1.12	-255	-145
0.36	-0.978506	-7.3507	0.26	2.7662	-1.4815	0.36	-4.7467	0.166123	1.15	-248	-146
0.365	4.036	-8.6022	0.265	-4.7349	-1.0695	0.365	-3.4946	-0.24586	1.18	-245	-146
0.37	4.0242	-7.3505	0.27	4.036	-0.657573	0.37	-0.990263	-0.520407	1.22	-243	-147
0.375	-0.937356	-1.0927	0.275	2.7603	-0.245806	0.375	-2.2424	-0.520335	1.25	-245	-146
0.38	0.267761	0.158896	0.28	1.5434	0.0287239	0.38	-4.7349	-0.794955	1.28	-239	-145
0.385	1.5552	-1.0928	0.285	-1.0079	-0.382972	0.385	-12.2419	-2.1679	1.29	-239	-144
0.39	-0.978506	1.4104	0.29	-4.7232	-0.657681	0.39	-7.2569	-2.1678	1.29	-239	-144
0.395	-4.7408	-3.5959	0.295	-3.471	-0.520371	0.395	0.279519	-1.2068	1.3	-240	-144
0.4	-0.966749	-3.596	0.3	0.279519	-0.657538	0.4	4.0242	-0.657699	1.3	-239	-143
0.405	0.279519	-7.3506	0.305	2.7603	-0.383169	0.405	-2.2483	-1.0695	1.31	-238	-143
0.41	0.261882	-3.596	0.31	-3.4769	-0.24577	0.41	-3.4828	-1.0696	1.31	-237	-143
0.415	-3.471	3.9134	0.315	-4.7173	0.303433	0.415	2.7662	-0.794937	1.32	-237	-144
0.42	-0.949114	2.6621	0.32	-2.2483	1.2644	0.42	6.5167	-0.794865	1.32	-235	-144
0.425	-2.2307	3.9131	0.325	1.5317	1.9509	0.425	2.7721	-1.4814	1.33	-233	-145
0.43	1.514	1.4103	0.33	1.5199	1.9509	0.43	-1.002	-2.5797	1.33	-235	-146
0.435	-0.943235	-4.8475	0.335	1.5199	1.4017	0.435	-3.471	-1.756	1.34	-238	-146
0.44	-4.7467	-4.8476	0.34	0.256004	1.4017	0.44	-6.0047	-0.932193	1.34	-242	-145
0.445	-3.4828	1.4102	0.345	-3.4652	1.9509	0.445	-3.4828	-0.383115	1.35	-246	-145
0.45	-4.7232	0.159042	0.35	-3.4946	1.539	0.45	2.7838	-0.383008	1.35	-248	-146
0.455	-3.4887	0.158457	0.355	2.7721	0.715236	0.455	5.2822	-0.520389	1.36	-246	-147
0.46	-0.96087	-3.5958	0.36	2.7662	-0.108496	0.46	1.5023	-0.108478	1.36	-243	-148
0.465	6.5344	-3.596	0.365	-5.9871	-0.657663	0.465	2.7721	0.989856	1.37	-241	-148
0.47	10.2908	-1.0928	0.37	-0.96087	-0.932247	0.47	-7.2334	1.4017	1.37	-243	-147
0.475	5.294	-3.5959	0.375	-4.7467	-1.0696	0.475	-10.9957	1.9509	1.38	-245	-147
0.48	0.303032	-4.8476	0.38	-0.966749	-1.4814	0.48	-2.26	2.3628	1.38	-244	-146
0.485	-4.7291	-8.6019	0.385	-6.0106	-1.2068	0.485	-0.978506	1.539	1.39	-240	-145
0.49	-3.5004	-7.351	0.39	0.297154	-0.657717	0.49	5.2822	0.715272	1.39	-241	-145
0.495	-7.2275	2.662	0.395	2.7721	-0.794955	0.495	10.2791	0.166123	1.4	-241	-145
0.5	-3.4828	7.668	0.4	4.0183	-0.657609	0.5	9.0445	0.852528	1.4	-243	-144
0.505	-6.0224	2.6618	0.405	4.0242	-0.794883	0.505	10.3084	0.715326	1.41	-244	-144
0.51	2.7721	1.4102	0.41	-0.978506	-1.4814	0.51	-1.0079	0.577945	1.41	-242	-145
0.515	0.291276	-4.8476	0.415	-7.2216	-2.717	0.515	-3.4652	-0.795045	1.42	-238	-146
0.52	0.267761	-4.8476	0.42	-3.5063	-2.5797	0.52	-3.4769	-2.4423	1.42	-240	-146
0.525	-5.9871	-13.6085	0.425	1.5317	-2.7171	0.525	-4.7643	-2.717	1.43	-239	-147
0.53	-14.7639	-19.866	0.43	2.7427	-2.4423	0.53	-5.9812	-3.8154	1.43	-237	-147
0.535	-20.9893	-24.8728	0.435	1.5493	-2.3051	0.535	-12.2302	-5.6001	1.44	-238	-147
0.54	-31.03	-34.8848	0.44	1.5081	-1.8933	0.54	-18.5262	-7.6596	1.44	-238	-147
0.545	-37.2907	-42.3942	0.445	-3.4652	-2.1678	0.545	-27.2971	-10.8173	1.45	-235	-146
0.55	-48.5071	-52.4071	0.45	-0.972627	-2.0305	0.55	-32.2645	-13.7004	1.45	-235	-145
0.555	-59.8529	-59.9163	0.455	-2.2189	-1.6187	0.555	-37.2966	-17.5446	1.46	-232	-145
0.56	-74.7904	-63.6706	0.46	-3.4946	-1.2068	0.56	-44.8036	-22.3498	1.46	-229	-146
0.565	-89.8809	-82.4444	0.465	-2.26	-0.794847	0.565	-53.5628	-28.9398	1.47	-230	-146
0.57	-107.382	-96.2115	0.47	1.5493	-1.4814	0.57	-69.8171	-37.1773	1.47	-232	-146
0.575	-129.867	-114.985	0.475	4.0183	-1.3441	0.575	-81.0865	-46.1013	1.48	-232	-146
0.58	-154.987	-133.758	0.48	1.5199	-0.108478	0.58	-99.8863	-54.6134	1.48	-229	-145
0.585	-181.223	-152.532	0.485	0.267761	1.2645	0.585	-128.691	-64.9103	1.49	-230	-144
0.59	-211.304	-175.06	0.49	-2.213	1.8136	0.59	-148.667	-77.6785	1.49	-232	-144
0.595	-252.577	-193.833	0.495	-4.7585	1.1271	0.595	-166.232	-92.3688	1.5	-235	-145
0.6	-290.165	-220.116	0.5	-3.4828	1.2645	0.6	-193.78	-107.334	1.5	-235	-145
0.605	-323.967	-246.399	0.505	1.5317	1.6763	0.605	-233.778	-124.083	1.51	-232	-145
0.61	-364.007	-267.675	0.51	-0.990263	1.6763	0.61	-276.392	-141.794	1.51	-231	-145
0.615	-405.333	-287.7	0.515	-2.2189	0.715272	0.615	-311.464	-160.054	1.52	-229	-144
0.62	-446.654	-306.474	0.52	-2.2424	0.577998	0.62	-341.486	-179	1.52	-232	-144
0.625	-482.972	-325.247	0.525	-8.5149	-0.520407	0.625	-372.778	-198.907	1.53	-238	-142
0.63	-514.264	-344.021	0.53	-15.969	-1.3441	0.63	-400.372	-219.638	1.53	-237	-140
0.635	-539.301	-351.53	0.535	-21.0128	-3.2662	0.635	-424.11	-239.546	1.54	-244	-138
0.64	-560.576	-357.788	0.54	-22.2767	-6.8358	0.64	-449.159	-258.766	1.54	-248	-134
0.645	-583.115	-375.31	0.545	-26.0097	-9.307	0.645	-466.724	-276.752	1.55	-251	-129
0.65	-611.92	-386.574	0.55	-32.2704	-12.7394	0.65	-487.963	-293.227	1.55	-253	-124
0.655	-640.69	-394.083	0.555	-41.0589	-17.27	0.655	-504.271	-309.152	1.56	-251	-119
0.66	-658.243	-394.083	0.56	-53.5392	-23.3109	0.66	-519.285	-323.431	1.56	-252	-112
0.665	-672.023	-394.083	0.565	-63.5976	-28.9398	0.665	-533.029	-336.474	1.57	-248	-106
0.67	-685.773	-404.095	0.57	-74.8257	-36.3535	0.67	-546.808	-347.869	1.57	-249	-99.2
0.675	-698.324	-411.605	0.575	-92.3499	-45.2776	0.675	-568.13	-357.754	1.58	-243	-92.1
0.68	-715.819	-417.863	0.58	-103.637	-55.1625	0.68	-584.361	-368.874	1.58	-238	-84.8
0.685	-727.088	-425.372	0.585	-119.921	-65.8713	0.685	-600.645	-376.7	1.59	-235	-77.8
0.69	-748.374	-439.139	0.59	-146.198	-77.6784	0.69	-620.702	-385.487	1.59	-230	-69.7
0.695	-768.42	-446.649	0.595	-177.508	-91.4076	0.695	-630.714	-393.312	1.6	-225	-63.3
0.7	-787.179	-446.649	0.6	-207.547	-106.373	0.7	-641.954	-401.138	1.6	-221	-56.8
0.705	-792.164	-450.403	0.605	-235.077	-122.985	0.705	-654.516	-406.355	1.61	-213	-50.8
0.71	-812.263	-455.41	0.61	-271.401	-141.245	0.71	-672.017	-411.435	1.61	-217	-44.7
0.715	-823.462	-464.17	0.615	-308.954	-160.74	0.715	-682.022	-415.416	1.62	-214	-40.2
0.72	-829.758	-464.171	0.62	-340.24	-180.235	0.72	-689.565	-419.81	1.62	-213	-35.8
0.725	-842.291	-466.673	0.625	-370.291	-200.28	0.725	-687.049	-424.066	1.63	-207	-31.5
0.73	-846.036	-467.925	0.63	-402.853	-220.874	0.73	-693.292	-427.635	1.63	-205	-28.3
0.735	-857.305	-475.434	0.635	-430.365	-240.781	0.735	-703.309	-430.381	1.64	-199	-26.2
0.74	-858.546	-472.931	0.64	-457.918	-259.865	0.74	-709.593	-432.99	1.64	-191	-23.7
0.745	-861.085	-479.189	0.645	-471.732	-277.713	0.745	-717.077	-435.049	1.65	-183	-21.7
0.75	-866.047	-479.189	0.65	-494.218	-294.188	0.75	-723.343	-437.108	1.65	-176	-22.1
0.755	-876.082	-476.686	0.655	-511.76	-309.839	0.755	-725.877	-439.168	1.66	-169	-23.2
0.76	-881.096	-472.931	0.66	-525.587	-323.705	0.76	-733.355	-440.541	1.66	-167	-23.2
0.765	-879.826	-469.177	0.665	-535.539	-335.65	0.765	-734.607	-442.6	1.67	-166	-23
0.77	-882.354	-475.435	0.67	-553.063	-346.77	0.77	-738.398	-444.797	1.67	-167	-22.3
0.775	-891.107	-480.441	0.675	-570.611	-357.342	0.775	-738.369	-446.581	1.68	-163	-23.2
0.78	-892.348	-486.698	0.68	-585.637	-366.678	0.78	-745.888	-447.954	1.68	-162	-22.8
0.785	-896.116	-491.705	0.685	-595.624	-374.915	0.785	-749.638	-448.778	1.69	-153	-23
0.79	-897.368	-495.46	0.69	-610.668	-382.878	0.79	-752.149	-449.602	1.69	-152	-24
0.795	-903.599	-495.459	0.695	-628.21	-389.605	0.795	-752.107	-450.426	1.7	-146	-25.8
0.8	-908.637	-495.459	0.7	-636.951	-396.333	0.8	-758.427	-451.661	1.7	-145	-27.3
0.805	-914.892	-496.711	0.705	-651.989	-401.687	0.805	-759.667	-452.485	1.71	-141	-28.4
0.81	-918.649	-495.46	0.71	-667.003	-406.218	0.81	-770.884	-454.544	1.71	-141	-28.8
0.815	-924.921	-497.962	0.715	-679.536	-411.984	0.815	-774.669	-455.094	1.72	-142	-29.5
0.82	-931.129	-497.963	0.72	-688.271	-416.652	0.82	-778.444	-455.78	1.72	-139	-29.5
0.825	-936.173	-501.717	0.725	-697.066	-420.359	0.825	-779.666	-457.016	1.73	-139	-29.9
0.83	-932.44	-496.711	0.73	-702.069	-422.967	0.83	-780.942	-459.487	1.73	-139	-30.7
0.835	-933.651	-504.221	0.735	-705.807	-426.399	0.835	-784.692	-460.86	1.74	-137	-31.1
0.84	-941.158	-500.466	0.74	-700.846	-429.283	0.84	-783.476	-461.821	1.74	-135	-30.4
0.845	-942.433	-502.969	0.745	-700.816	-431.067	0.845	-783.399	-462.919	1.75	-133	-29.4
0.85	-949.97	-506.724	0.75	-709.593	-432.166	0.85	-787.22	-463.743	1.75	-128	-28.4
0.855	-948.682	-507.975	0.755	-715.819	-432.989	0.855	-789.683	-463.468	1.76	-125	-28.8
0.86	-952.462	-506.723	0.76	-715.842	-433.264	0.86	-792.199	-464.155	1.76	-123	-28.9
0.865	-948.677	-507.975	0.765	-725.871	-433.127	0.865	-787.209	-464.704	1.77	-120	-28.8
0.87	-944.92	-510.478	0.77	-733.355	-434.088	0.87	-787.203	-464.841	1.77	-115	-27.7
0.875	-948.718	-512.981	0.775	-735.888	-436.422	0.875	-793.463	-465.116	1.78	-107	-26.9
0.88	-952.439	-510.478	0.78	-738.351	-437.52	0.88	-794.668	-465.528	1.78	-105	-26.6
0.885	-949.941	-512.981	0.785	-737.14	-438.069	0.885	-790.989	-465.665	1.79	-106	-25.6
0.89	-949.958	-512.981	0.79	-737.093	-439.168	0.89	-790.942	-465.253	1.79	-108	-24.8
0.895	-953.715	-515.484	0.795	-745.876	-440.266	0.895	-795.95	-464.704	1.8	-109	-24
0.9	-959.917	-512.982	0.8	-747.122	-440.541	0.9	-792.211	-464.841	1.8	-109	-23.9
0.905	-961.21	-512.981	0.805	-754.67	-440.815	0.905	-793.434	-465.528	1.81	-104	-23.2
0.91	-958.723	-516.736	0.81	-753.407	-441.227	0.91	-799.718	-466.626	1.81	-98.2	-23.6
0.915	-957.442	-520.49	0.815	-755.87	-441.913	0.915	-807.237	-466.351	1.82	-95	-24.3
0.92	-958.717	-520.49	0.82	-759.667	-443.286	0.92	-809.724	-465.253	1.82	-92.3	-24.8
0.925	-959.94	-516.736	0.825	-759.679	-444.248	0.925	-812.246	-464.978	1.83	-101	-25
0.93	-961.204	-514.233	0.83	-773.435	-445.071	0.93	-812.269	-465.39	1.83	-105	-24.4
0.935	-967.476	-512.981	0.835	-783.446	-445.895	0.935	-808.495	-465.528	1.84	-105	-24.8
0.94	-969.957	-512.981	0.84	-777.18	-446.307	0.94	-804.703	-465.802	1.84	-101	-24.5
0.945	-968.723	-516.736	0.845	-768.397	-446.719	0.945	-799.736	-466.763	1.85	-96.6	-23.6
0.95	-964.972	-520.491	0.85	-768.444	-448.778	0.95	-802.229	-467.999	1.85	-93.9	-23.4
0.955	-964.984	-516.736	0.855	-773.417	-449.877	0.955	-803.457	-467.862	1.86	-90.8	-23.9
0.96	-967.471	-514.232	0.86	-775.922	-451.661	0.96	-795.95	-467.175	1.86	-87.6	-24.1
0.965	-966.212	-517.988	0.865	-775.945	-451.936	0.965	-795.962	-467.038	1.87	-84.4	-23
0.97	-969.998	-511.73	0.87	-780.942	-452.622	0.97	-803.481	-467.724	1.87	-81.8	-22.8
0.975	-971.215	-512.981	0.875	-772.159	-453.034	0.975	-804.709	-468.136	1.88	-80.2	-22.8
0.98	-966.212	-514.233	0.88	-774.675	-454.27	0.98	-803.469	-467.038	1.88	-78.1	-22.3
0.985	-963.732	-514.232	0.885	-773.447	-454.682	0.985	-805.985	-467.45	1.89	-77	-21
0.99	-966.201	-515.484	0.89	-782.165	-455.231	0.99	-813.51	-467.313	1.89	-77	-21
0.995	-973.714	-519.239	0.895	-788.443	-454.819	0.995	-819.741	-467.313	1.9	-77.6	-20.8
1	-972.491	-521.742	0.9	-787.226	-455.368	1	-812.246	-467.862	1.9	-80.2	-21.3
1.005	-971.209	-514.232	0.905	-782.182	-455.643	1.005	-810.982	-469.097	1.91	-81.2	-20.7
1.01	-968.74	-512.981	0.91	-785.933	-456.192	1.01	-812.251	-470.333	1.91	-83.9	-20.2
1.015	-969.981	-510.478	0.915	-790.965	-456.466	1.015	-807.231	-470.882	1.92	-80.2	-20
1.02	-968.687	-510.478	0.92	-788.449	-457.427	1.02	-799.718	-469.921	1.92	-80.7	-20.3
1.025	-972.491	-515.484	0.925	-784.687	-457.428	1.025	-802.229	-469.921	1.93	-85.5	-21.1
1.03	-979.98	-520.49	0.93	-783.452	-456.878	1.03	-807.237	-471.156	1.93	-82.3	-21.9
1.035	-977.494	-524.245	0.935	-780.924	-456.055	1.035	-810.976	-471.706	1.94	-87.6	-22.1
1.04	-979.992	-520.49	0.94	-777.162	-456.055	1.04	-808.489	-472.392	1.94	-87.6	-21.5
1.045	-979.986	-520.49	0.945	-784.687	-455.643	1.045	-809.747	-472.667	1.95	-91.3	-20.6
1.05	-977.488	-521.742	0.95	-789.713	-455.231	1.05	-813.486	-472.118	1.95	-92.3	-20.2
1.055	-980.01	-520.491	0.955	-793.452	-455.643	1.055	-818.5	-471.706	1.96	-93.4	-20.3
1.06	-979.992	-524.245	0.96	-794.68	-456.466	1.06	-817.254	-470.882	1.96	-92.9	-21.1
1.065	-976.2	-520.49	0.965	-795.985	-457.702	1.065	-818.506	-470.196	1.97	-92.3	-20.8
1.07	-972.514	-521.742	0.97	-795.962	-457.565	1.07	-810.988	-470.196	1.97	-89.7	-20.4
1.075	-976.236	-525.497	0.975	-795.95	-457.565	1.075	-805.997	-469.784	1.98	-84.9	-20
1.08	-977.458	-521.742	0.98	-788.478	-457.839	1.08	-802.193	-469.921	1.98	-86	-20.8
1.085	-974.983	-520.49	0.985	-783.44	-457.702	1.085	-804.727	-470.47	1.99	-87.6	-21.7
1.09	-972.473	-517.988	0.99	-787.185	-457.153	1.09	-803.504	-471.019	1.99	-87.6	-22.6
1.095	-971.245	-512.981	0.995	-795.968	-457.016	1.095	-813.462	-470.745	2	-83.4	-23.3
1.1	-976.218	-514.233	1	-794.71	-457.29	1.1	-813.521	-469.921	2	-81.8	-22.8
1.105	-978.752	-517.987	1.005	-792.182	-457.839	1.105	-814.738	-470.195	2.01	-78.6	-21.1
1.11	-973.72	-519.239	1.01	-794.733	-458.114	1.11	-812.24	-471.157	2.01	-76.5	-20.3
1.115	-974.977	-517.987	1.015	-795.968	-458.938	1.115	-808.507	-471.843	2.02	-72.8	-20.6
1.12	-978.775	-517.988	1.02	-794.698	-459.899	1.12	-810.976	-473.216	2.02	-74.4	-20.6
1.125	-983.719	-516.736	1.025	-797.237	-459.487	1.125	-805.985	-473.765	2.03	-77	-21
1.13	-981.238	-521.742	1.03	-795.95	-458.938	1.13	-808.466	-473.902	2.03	-77.6	-20.7
1.135	-979.998	-524.246	1.035	-792.188	-458.663	1.135	-813.504	-473.765	2.04	-76	-20.8
1.14	-981.221	-521.742	1.04	-792.199	-459.487	1.14	-814.762	-473.079	2.04	-76.5	-21.1
1.145	-982.473	-515.484	1.045	-792.229	-459.212	1.145	-813.492	-471.843	2.05	-72.3	-21.1
1.15	-976.259	-514.233	1.05	-790.942	-459.075	1.15	-812.234	-471.431	2.05	-69.1	-20
1.155	-981.232	-517.987	1.055	-795.968	-459.212	1.155	-818.524	-470.882	2.06	-67.5	-19.1
1.16	-979.998	-517.988	1.06	-790.971	-459.899	1.16	-818.495	-470.47	2.06	-68.6	-19.3
1.165	-979.998	-522.994	1.065	-794.692	-459.349	1.165	-809.747	-469.509	2.07	-71.7	-19.6
1.17	-981.221	-515.484	1.07	-790.965	-459.35	1.17	-805.997	-469.921	2.07	-78.1	-19.9
1.175	-977.494	-516.736	1.075	-795.956	-458.526	1.175	-808.477	-470.196	2.08	-79.1	-19.9
1.18	-981.244	-515.485	1.08	-795.956	-458.938	1.18	-819.759	-469.647	2.08	-80.2	-20
1.185	-979.992	-514.233	1.085	-798.466	-459.212	1.185	-818.5	-468.548	2.09	-80.7	-18.9
1.19	-986.253	-516.736	1.09	-798.466	-460.723	1.19	-816.02	-468.411	2.09	-80.7	-18.2
1.195	-978.74	-517.988	1.095	-799.724	-461.821	1.195	-816.002	-469.097	2.1	-82.3	-17.4
1.2	-979.992	-519.239	1.1	-798.46	-461.958	1.2	-808.471	-468.96	2.1	-83.4	-17.7
1.205	-977.505	-519.239	1.105	-792.223	-460.311	1.205	-812.246	-468.685	2.11	-83.4	-16.9
1.21	-973.702	-517.988	1.11	-788.419	-459.349	1.21	-812.24	-469.372	2.11	-82.3	-16
1.215	-975.001	-517.988	1.115	-789.689	-458.526	1.215	-814.756	-470.882	2.12	-82.3	-16.4
1.22	-981.262	-515.484	1.12	-798.472	-458.938	1.22	-810.988	-469.646	2.12	-89.2	-16.7
1.225	-979.986	-514.233	1.125	-800.959	-459.624	1.225	-810.988	-469.372	2.13	-89.7	-17.4
1.23	-980.004	-514.233	1.13	-798.478	-459.761	1.23	-807.243	-469.097	2.13	-91.8	-17.1
1.235	-979.986	-512.981	1.135	-800.976	-458.938	1.235	-814.721	-469.784	2.14	-92.9	-17.7
1.24	-977.511	-514.233	1.14	-793.44	-457.977	1.24	-815.99	-469.646	2.14	-96	-18.4
1.245	-983.742	-517.987	1.145	-787.162	-458.114	1.245	-808.483	-469.372	2.15	-96	-18.9
1.25	-988.751	-524.245	1.15	-790.965	-457.702	1.25	-808.53	-469.097	2.15	-89.7	-19.3
1.255	-986.264	-525.497	1.155	-794.692	-456.741	1.255	-810.923	-469.921	2.16	-87.1	-20.2
1.26	-982.514	-517.987	1.16	-800.959	-457.153	1.26	-818.524	-469.509	2.16	-80.7	-20.4
1.265	-984.983	-516.736	1.165	-793.458	-457.977	1.265	-821.016	-468.548	2.17	-78.1	-19.9
1.27	-985.018	-516.736	1.17	-795.968	-457.977	1.27	-814.738	-469.235	2.17	-73.8	-19.5
1.275	-980.015	-521.742	1.175	-790.947	-458.251	1.275	-812.263	-468.96	2.18	-73.8	-19.5
1.28	-986.241	-520.49	1.18	-792.211	-458.114	1.28	-812.24	-469.235	2.18	-71.7	-19.3
1.285	-988.763	-515.485	1.185	-794.733	-458.8	1.285	-812.228	-469.509	2.19	-71.7	-18.5
1.29	-986.27	-521.742	1.19	-797.202	-459.075	1.29	-804.709	-469.784	2.19	-71.2	-17.1
1.295	-982.484	-524.245	1.195	-794.716	-458.938	1.295	-806.026	-470.333	2.2	-67.5	-16.3
1.3	-978.758	-520.491	1.2	-794.71	-459.349	1.3	-810.935	-471.019	2.2	-67	-17
1.305	-976.247	-512.981	1.205	-792.194	-459.899	1.305	-815.979	-471.157	2.21	-61.2	-18
1.31	-974.966	-510.478	1.21	-790.936	-459.075	1.31	-818.547	-471.843	2.21	-60.6	-19.6
1.315	-973.731	-515.485	1.215	-797.208	-459.624	1.315	-818.5	-471.569	2.22	-61.7	-20.4
1.32	-981.256	-520.491	1.22	-793.469	-459.624	1.32	-817.231	-471.98	2.22	-62.2	-19.9
1.325	-982.467	-524.245	1.225	-788.431	-460.585	1.325	-818.53	-471.431	2.23	-63.8	-19.1
1.33	-983.737	-524.245	1.23	-794.716	-460.997	1.33	-816.02	-471.294	2.23	-65.4	-19.3
1.335	-987.499	-520.49	1.235	-803.492	-460.723	1.335	-813.492	-471.706	2.24	-65.4	-19.5
1.34	-990.033	-514.232	1.24	-803.457	-461.821	1.34	-810.982	-471.706	2.24	-65.4	-19.7
1.345	-988.751	-512.981	1.245	-797.226	-461.958	1.345	-810.988	-471.294	2.25	-64.3	-19.3
1.35	-985.006	-519.239	1.25	-793.463	-461.821	1.35	-811.005	-471.294	2.25	-64.3	-19.1
1.355	-983.766	-521.742	1.255	-793.446	-460.86	1.355	-817.225	-471.019	2.26	-62.2	-19.1
1.36	-983.719	-521.742	1.26	-792.205	-460.448	1.36	-815.996	-470.608	2.26	-63.8	-19.7
1.365	-980.004	-516.736	1.265	-794.71	-460.036	1.365	-814.744	-469.784	2.27	-61.2	-19.7
1.37	-971.215	-517.987	1.27	-797.196	-459.487	1.37	-814.744	-469.372	2.27	-64.9	-19.2
1.375	-973.708	-525.497	1.275	-792.211	-459.761	1.375	-813.498	-470.47	2.28	-68.6	-18.8
1.38	-980.01	-522.994	1.28	-788.449	-459.761	1.38	-813.462	-471.157	2.28	-68.6	-18.6
1.385	-987.493	-517.987	1.285	-792.17	-459.487	1.385	-813.51	-471.568	2.29	-69.6	-17.5
1.39	-982.484	-517.987	1.29	-794.704	-459.624	1.39	-808.471	-471.98	2.29	-78.6	-16.9
1.395	-978.728	-514.233	1.295	-798.478	-459.761	1.395	-814.732	-472.255	2.3	-67.5	-16
1.4	-979.986	-515.484	1.3	-799.683	-460.448	1.4	-810.994	-472.255	2.3	-62.2	-15.9
1.405	-979.98	-517.987	1.305	-793.463	-460.448	1.405	-810.982	-471.98	2.31	-54.3	-16.7
1.41	-981.256	-520.491	1.31	-789.683	-459.624	1.41	-809.735	-471.98	2.31	-50.6	-17.1
1.415	-982.496	-517.987	1.315	-788.455	-459.762	1.415	-814.756	-472.118	2.32	-53.2	-17.5
1.42	-984.989	-519.239	1.32	-785.968	-459.624	1.42	-816.002	-471.157	2.32	-60.1	-17.7
1.425	-982.502	-516.736	1.325	-792.17	-459.899	1.425	-807.231	-470.47	2.33	-66.5	-17
1.43	-977.476	-515.484	1.33	-794.739	-459.624	1.43	-810.999	-470.745	2.33	-72.8	-16
1.435	-977.482	-515.485	1.335	-793.475	-459.212	1.435	-809.741	-470.745	2.34	-71.7	-15.5
1.44	-976.241	-517.988	1.34	-794.692	-458.663	1.44	-812.24	-471.019	2.34	-69.6	-15.8
1.445	-976.241	-517.987	1.345	-789.695	-458.251	1.445	-813.474	-471.431	2.35	-64.9	-16.2
1.45	-978.74	-517.987	1.35	-793.458	-457.565	1.45	-818.512	-471.019	2.35	-63.8	-17.1
1.455	-978.728	-524.245	1.355	-790.953	-458.251	1.455	-818.495	-471.019	2.36	-60.1	-16.6
1.46	-979.998	-517.987	1.36	-793.458	-458.663	1.46	-815.973	-470.608	2.36	-62.2	-16.9
1.465	-982.473	-512.981	1.365	-795.962	-459.349	1.465	-814.756	-469.921	2.37	-57.5	-16.9
1.47	-983.754	-510.478	1.37	-788.455	-458.526	1.47	-812.257	-469.235	2.37	-59.1	-16.2
1.475	-986.27	-509.226	1.375	-793.458	-459.212	1.475	-815.99	-468.411	2.38	-55.4	-16.3
1.48	-987.517	-512.981	1.38	-795.98	-459.899	1.48	-813.504	-468.274	2.38	-59.6	-17.1
1.485	-986.253	-522.994	1.385	-792.194	-460.997	1.485	-808.489	-468.274	2.39	-60.6	-18.5
1.49	-985.012	-520.49	1.39	-789.701	-460.448	1.49	-800.97	-468.685	2.39	-62.8	-19.5
1.495	-983.748	-525.497	1.395	-790.953	-459.624	1.495	-802.234	-468.548	2.4	-66.4	-19.2
1.5	-976.253	-524.245	1.4	-788.443	-459.349	1.5	-808.477	-469.235	2.4	-67	-19.7
1.505	-978.752	-520.49	1.405	-798.472	-459.899	1.505	-808.489	-469.646	2.41	-68.6	-20
1.51	-978.734	-516.736	1.41	-795.98	-460.036	1.51	-814.744	-470.195	2.41	-71.7	-20.2
1.515	-977.499	-517.988	1.415	-795.956	-459.624	1.515	-815.996	-471.157	2.42	-72.8	-19.6
1.52	-980.015	-522.994	1.42	-794.727	-459.899	1.52	-814.762	-470.745	2.42	-71.2	-19.3
1.525	-980.021	-520.49	1.425	-795.962	-460.585	1.525	-814.744	-471.568	2.43	-68	-19.1
1.53	-969.969	-519.239	1.43	-793.446	-460.448	1.53	-813.468	-471.98	2.43	-63.3	-18.1
1.535	-972.514	-520.49	1.435	-792.194	-459.624	1.535	-817.242	-471.843	2.44	-62.2	-17.4
1.54	-976.247	-510.478	1.44	-793.481	-458.938	1.54	-818.5	-471.981	2.44	-63.3	-17.1
1.545	-982.467	-512.981	1.445	-793.428	-458.526	1.545	-824.761	-471.157	2.45	-64.9	-17
1.55	-980.021	-507.975	1.45	-792.235	-457.839	1.55	-816.002	-469.646	2.45	-69.1	-17
1.555	-974.972	-514.233	1.455	-793.487	-457.29	1.555	-813.515	-468.823	2.46	-68	-16.7
1.56	-976.277	-515.484	1.46	-794.663	-457.565	1.56	-807.225	-469.647	2.46	-74.4	-16.2
1.565	-983.754	-514.233	1.465	-795.962	-457.016	1.565	-808.483	-469.784	2.47	-72.8	-16.6
1.57	-982.496	-511.73	1.47	-792.223	-456.741	1.57	-810.988	-470.47	2.47	-74.9	-15.9
1.575	-978.734	-516.736	1.475	-793.452	-456.604	1.575	-808.471	-470.745	2.48	-74.9	-15.8
1.58	-971.233	-520.491	1.48	-800.965	-456.878	1.58	-810.988	-470.745	2.48	-74.4	-16.6
1.585	-972.497	-521.742	1.485	-799.707	-457.839	1.585	-817.242	-470.333	2.49	-69.6	-17.4
1.59	-982.479	-525.497	1.49	-802.24	-458.938	1.59	-819.735	-470.196	2.49	-66.5	-18.4
1.595	-982.479	-526.748	1.495	-795.938	-458.8	1.595	-815.979	-470.47	2.5	-64.3	-18.2
1.6	-981.256	-526.748	1.5	-798.484	-459.075	1.6	-809.759	-470.745	2.5	-63.3	-19.2
1.605	-988.757	-516.736	1.505	-788.431	-459.624	1.605	-808.471	-470.882	2.51	-61.2	-19.3
1.61	-988.745	-519.239	1.51	-784.663	-460.036	1.61	-810.982	-471.294	2.51	-62.2	-19.2
1.615	-985.03	-521.742	1.515	-788.467	-459.761	1.615	-814.768	-471.843	2.52	-61.7	-18.9
1.62	-979.98	-524.245	1.52	-795.932	-460.173	1.62	-812.21	-471.568	2.52	-60.6	-18.9
1.625	-981.226	-516.736	1.525	-790.959	-459.761	1.625	-805.967	-471.431	2.53	-56.9	-18.9
1.63	-977.476	-519.239	1.53	-789.695	-459.624	1.63	-804.733	-471.294	2.53	-55.9	-18.6
1.635	-977.488	-516.736	1.535	-788.437	-459.349	1.635	-805.961	-471.431	2.54	-54.8	-18.8
1.64	-977.482	-514.233	1.54	-790.947	-459.212	1.64	-810.999	-471.019	2.54	-58.5	-19.9
1.645	-977.482	-511.73	1.545	-790.959	-459.624	1.645	-820.987	-471.019	2.55	-60.6	-21.3
1.65	-979.974	-511.73	1.55	-795.956	-459.212	1.65	-820.993	-470.608	2.55	-64.9	-22.6
1.655	-981.256	-514.233	1.555	-802.223	-457.977	1.655	-818.506	-471.568	2.56	-65.4	-24.3
1.66	-987.499	-515.485	1.56	-795.95	-457.428	1.66	-814.732	-471.706	2.56	-61.2	-27.3
1.665	-988.763	-515.485	1.565	-789.683	-457.565	1.665	-819.735	-472.118	2.57	-57.5	-30.4
1.67	-984.989	-516.736	1.57	-790.971	-458.663	1.67	-820.999	-472.942	2.57	-53.8	-33.6
1.675	-978.746	-517.987	1.575	-794.721	-459.349	1.675	-818.506	-471.843	2.58	-54.3	-35.9
1.68	-973.737	-525.497	1.58	-802.229	-460.86	1.68	-813.468	-471.157	2.58	-55.4	-39.9
1.685	-978.746	-522.994	1.585	-795.95	-461.272	1.685	-814.756	-471.019	2.59	-55.9	-45
1.69	-978.722	-524.246	1.59	-787.209	-461.409	1.69	-804.739	-470.882	2.59	-58	-49.7
1.695	-981.221	-520.49	1.595	-785.962	-461.272	1.695	-810.976	-471.157	2.6	-59.6	-54.9
1.7	-978.781	-524.245	1.6	-789.707	-460.86	1.7	-807.255	-471.431	2.6	-60.1	-60.2
1.705	-986.235	-519.239	1.605	-788.455	-460.86	1.705	-813.492	-470.47	2.61	-60.6	-67
1.71	-981.232	-515.484	1.61	-788.461	-460.723	1.71	-815.996	-468.96	2.61	-59.6	-73.8
1.715	-980.021	-514.233	1.615	-784.687	-460.997	1.715	-814.756	-468.823	2.62	-63.8	-81.2
1.72	-982.484	-521.742	1.62	-792.194	-461.272	1.72	-813.486	-468.96	2.62	-68.6	-88.2
1.725	-986.259	-516.736	1.625	-794.71	-460.585	1.725	-812.204	-469.509	2.63	-73.8	-95.3
1.73	-987.493	-515.485	1.63	-795.962	-459.899	1.73	-814.732	-469.646	2.63	-82.3	-102
1.735	-982.496	-509.227	1.635	-802.234	-458.938	1.735	-814.762	-469.921	2.64	-91.8	-108
1.74	-979.998	-514.233	1.64	-798.46	-457.702	1.74	-819.741	-469.509	2.64	-98.7	-113
1.745	-979.992	-522.994	1.645	-798.472	-457.702	1.745	-813.486	-468.548	2.65	-105	-117
1.75	-981.238	-515.484	1.65	-794.721	-457.977	1.75	-810.994	-469.235	2.65	-111	-121
1.755	-984.989	-519.239	1.655	-787.203	-458.526	1.755	-808.466	-469.097	2.66	-118	-124
1.76	-980.004	-524.245	1.66	-787.173	-458.526	1.76	-810.999	-470.196	2.66	-122	-126
1.765	-981.274	-516.736	1.665	-787.191	-459.624	1.765	-822.263	-469.646	2.67	-124	-127
1.77	-979.968	-510.478	1.67	-789.695	-459.899	1.77	-822.245	-469.509	2.67	-122	-128
1.775	-981.244	-515.485	1.675	-792.199	-459.761	1.775	-817.254	-470.196	2.68	-120	-129
1.78	-978.758	-520.491	1.68	-788.461	-459.899	1.78	-808.501	-470.333	2.68	-126	-131
1.785	-976.241	-524.245	1.685	-790.942	-460.723	1.785	-805.973	-470.333	2.69	-126	-133
1.79	-976.247	-525.497	1.69	-792.205	-461.683	1.79	-803.475	-470.745	2.69	-134	-132
1.795	-977.494	-525.497	1.695	-798.472	-461.546	1.795	-808.495	-470.882	2.7	-138	-132
1.8	-977.482	-524.245	1.7	-793.463	-460.997	1.8	-807.249	-471.019	2.7	-144	-132
1.805	-989.986	-519.239	1.705	-794.68	-460.448	1.805	-815.984	-470.608	2.71	-145	-132
1.81	-988.792	-515.484	1.71	-787.197	-459.624	1.81	-810.994	-469.784	2.71	-152	-132
1.815	-981.256	-516.736	1.715	-792.205	-458.663	1.815	-809.741	-469.509	2.72	-158	-131
1.82	-977.47	-524.245	1.72	-798.443	-457.976	1.82	-813.457	-469.784	2.72	-158	-130
1.825	-975.019	-526.748	1.725	-797.214	-457.702	1.825	-810.982	-470.333	2.73	-162	-129
1.83	-976.23	-521.742	1.73	-797.237	-458.8	1.83	-813.492	-470.608	2.73	-166	-129
1.835	-973.708	-517.987	1.735	-794.698	-458.938	1.835	-809.753	-470.607	2.74	-172	-128
1.84	-978.758	-517.987	1.74	-798.454	-458.938	1.84	-810.97	-470.333	2.74	-171	-128
1.845	-981.244	-517.987	1.745	-802.211	-459.075	1.845	-815.99	-469.372	2.75	-172	-128
1.85	-981.221	-515.484	1.75	-795.956	-459.899	1.85	-810.994	-469.372	2.75	-164	-129
1.855	-978.752	-515.485	1.755	-790.971	-459.35	1.855	-811.005	-470.058	2.76	-161	-129
1.86	-985.012	-516.736	1.76	-795.938	-459.35	1.86	-815.996	-470.882	2.76	-161	-129
1.865	-986.217	-517.987	1.765	-795.944	-458.663	1.865	-815.984	-471.431	2.77	-166	-129
1.87	-978.752	-511.73	1.77	-793.452	-458.526	1.87	-809.735	-471.157	2.77	-168	-129
1.875	-982.496	-510.478	1.775	-788.461	-458.526	1.875	-805.944	-471.843	2.78	-173	-130
1.88	-978.728	-515.484	1.78	-792.176	-459.349	1.88	-803.481	-471.98	2.78	-172	-130
1.885	-986.264	-516.736	1.785	-798.466	-459.624	1.885	-812.246	-471.843	2.79	-175	-131
1.89	-983.766	-514.233	1.79	-792.205	-459.624	1.89	-813.462	-471.431	2.79	-171	-132
1.895	-981.238	-519.239	1.795	-787.209	-458.8	1.895	-813.492	-471.157	2.8	-170	-133
1.9	-981.232	-520.491	1.8	-790.947	-458.938	1.9	-813.498	-471.98	2.8	-172	-134
1.905	-978.775	-525.497	1.805	-789.689	-458.526	1.905	-823.503	-471.981	2.81	-175	-136
1.91	-976.236	-520.491	1.81	-795.956	-458.389	1.91	-813.486	-471.157	2.81	-180	-137
1.915	-972.479	-515.485	1.815	-789.701	-458.8	1.915	-805.985	-470.745	2.82	-182	-137
1.92	-977.488	-524.245	1.82	-793.481	-458.663	1.92	-810.999	-470.608	3.78	-230	-146
1.925	-980.027	-525.497	1.825	-794.716	-458.8	1.925	-814.721	-470.47	3.79	-233	-145
1.93	-976.194	-521.742	1.83	-798.443	-459.761	1.93	-817.242	-470.058	3.79	-240	-146
1.935	-979.968	-526.748	1.835	-798.478	-460.036	1.935	-819.747	-468.823	3.8	-239	-147
1.94	-982.532	-529.251	1.84	-800.976	-459.899	1.94	-821.016	-469.372	3.8	-237	-147
1.945	-981.221	-525.497	1.845	-797.196	-459.487	1.945	-822.251	-470.196	3.81	-233	-146
1.95	-982.479	-516.736	1.85	-788.467	-459.487	1.95	-815.996	-470.333	3.81	-233	-146
1.955	-978.746	-510.478	1.855	-787.209	-460.036	1.955	-811.005	-470.882	3.82	-229	-146
1.96	-977.494	-512.981	1.86	-792.194	-460.036	1.96	-815.979	-471.294	3.82	-230	-147
1.965	-982.467	-510.478	1.865	-792.199	-460.173	1.965	-816.025	-471.569	3.83	-226	-146
1.97	-985.012	-509.226	1.87	-798.472	-460.997	1.97	-810.982	-471.706	3.83	-229	-146
1.975	-981.268	-509.227	1.875	-795.95	-460.448	1.975	-807.255	-472.941	3.84	-236	-146
1.98	-983.731	-515.484	1.88	-798.484	-460.448	1.98	-807.219	-473.491	3.84	-240	-146
1.985	-981.256	-517.988	1.885	-800.959	-460.311	1.985	-812.24	-473.353	3.85	-243	-146
1.99	-982.514	-517.988	1.89	-789.672	-460.723	1.99	-812.257	-472.941	3.85	-243	-146
1.995	-981.232	-514.233	1.895	-790.977	-460.311	1.995	-814.726	-472.255	3.86	-241	-147
2	-979.986	-517.987	1.9	-789.719	-460.036	2	-813.539	-472.255	3.86	-239	-147
2.005	-977.505	-524.245	1.905	-794.692	-460.31	2.005	-803.451	-471.98	3.87	-245	-148
2.01	-982.484	-526.748	1.91	-787.215	-461.134	2.01	-805.979	-471.157	3.87	-250	-148
2.015	-979.974	-516.736	1.915	-782.2	-460.585	2.015	-809.759	-471.019	3.88	-255	-148
2.02	-967.5	-507.975	1.92	-784.692	-460.311	2.02	-800.965	-469.646	3.88	-261	-148
2.025	-949.952	-491.704	1.925	-784.698	-459.899	2.025	-790.977	-466.489	3.89	-257	-149
2.03	-938.642	-477.937	1.93	-792.182	-459.487	2.03	-775.933	-462.782	3.89	-254	-148
2.035	-924.927	-469.177	1.935	-797.232	-458.938	2.035	-763.441	-458.663	3.9	-249	-148
2.04	-896.11	-451.655	1.94	-799.73	-458.663	2.04	-742.125	-452.348	3.9	-248	-147
2.045	-871.073	-432.881	1.945	-798.437	-457.977	2.045	-728.364	-445.483	3.91	-249	-146
2.05	-842.291	-417.863	1.95	-797.237	-458.251	2.05	-705.843	-436.422	3.91	-248	-145
2.055	-822.233	-406.599	1.955	-794.692	-458.389	2.055	-678.278	-427.086	3.92	-247	-146
2.06	-802.223	-402.844	1.96	-790.965	-458.938	2.06	-655.763	-416.789	3.92	-246	-146
2.065	-785.951	-386.574	1.965	-789.689	-459.487	2.065	-639.467	-404.57	3.93	-247	-145
2.07	-767.168	-375.309	1.97	-794.716	-459.762	2.07	-621.961	-391.39	3.93	-243	-144
2.075	-753.365	-359.039	1.975	-794.71	-459.624	2.075	-608.181	-377.524	3.94	-240	-144
2.08	-730.85	-351.53	1.98	-797.19	-459.624	2.08	-593.149	-364.069	3.94	-239	-145
2.085	-712.074	-342.769	1.985	-789.701	-459.899	2.085	-579.352	-351.026	3.95	-236	-145
2.09	-698.324	-335.26	1.99	-792.199	-460.036	2.09	-560.6	-337.16	3.95	-242	-145
2.095	-674.515	-318.989	1.995	-788.461	-459.761	2.095	-538.078	-322.607	3.96	-241	-145
2.1	-646.968	-306.474	2	-797.226	-460.173	2.1	-520.537	-308.191	3.96	-240	-146
2.105	-624.465	-290.204	2.005	-799.712	-460.997	2.105	-511.766	-295.011	3.97	-239	-146
2.11	-601.914	-271.43	2.01	-797.243	-461.958	2.11	-497.992	-281.969	3.97	-240	-147
2.115	-574.361	-256.411	2.015	-788.431	-461.821	2.115	-486.752	-268.926	3.98	-241	-146
2.12	-539.313	-243.895	2.02	-785.951	-459.899	2.12	-465.46	-255.746	3.98	-247	-147
2.125	-508.033	-233.883	2.025	-792.217	-458.8	2.125	-441.675	-243.801	3.99	-247	-147
2.13	-480.456	-218.864	2.03	-790.947	-458.8	2.13	-417.878	-231.17	3.99	-249	-146
2.135	-455.437	-200.091	2.035	-803.457	-459.212	2.135	-399.102	-220.05	4	-246	-146
2.14	-440.435	-192.582	2.04	-800.982	-459.899	2.14	-382.848	-208.655	4	-245	-146
2.145	-421.617	-182.569	2.045	-799.736	-459.899	2.145	-371.537	-199.182	4.01	-243	-146
2.15	-409.096	-177.563	2.05	-792.199	-460.036	2.15	-357.781	-189.022	4.01	-250	-146
2.155	-387.827	-172.557	2.055	-785.974	-458.8	2.155	-338.993	-179.961	4.02	-255	-146
2.16	-379.056	-173.808	2.06	-790.942	-457.839	2.16	-330.246	-172.821	4.02	-256	-146
2.165	-355.242	-168.802	2.065	-795.932	-457.839	2.165	-325.208	-166.369	4.03	-257	-145
2.17	-347.764	-161.293	2.07	-795.98	-459.349	2.17	-316.461	-160.465	4.03	-260	-142
2.175	-340.251	-151.28	2.075	-789.713	-460.448	2.175	-302.716	-154.15	4.04	-260	-139
2.18	-326.442	-146.274	2.08	-785.921	-460.448	2.18	-286.433	-147.834	4.04	-259	-135
2.185	-316.496	-143.771	2.085	-787.185	-460.86	2.185	-283.916	-142.068	4.05	-255	-130
2.19	-303.962	-143.771	2.09	-788.449	-461.272	2.19	-276.398	-137.126	4.05	-248	-125
2.195	-296.414	-136.262	2.095	-797.196	-461.272	2.195	-270.155	-132.732	4.06	-245	-119
2.38	-93.6197	-49.9037	2.1	-799.73	-460.311	2.2	-262.636	-129.163	4.06	-243	-113
2.385	-86.1068	-56.1617	2.105	-805.985	-460.311	2.205	-255.123	-126.692	4.07	-245	-105
2.39	-84.8546	-57.4131	2.11	-799.689	-460.036	2.21	-247.616	-123.808	4.07	-244	-96.8
2.395	-79.8519	-46.1489	2.115	-793.458	-459.761	2.215	-235.106	-120.925	4.08	-245	-89.2
2.4	-82.3621	-43.6461	2.12	-795.997	-459.624	2.22	-225.077	-117.63	4.08	-243	-82.9
2.405	-78.6057	-43.6458	2.125	-794.686	-459.487	2.225	-215.06	-114.747	4.09	-242	-76
2.41	-79.8578	-39.8912	2.13	-795.98	-459.624	2.23	-203.797	-112.413	4.09	-240	-68.8
2.415	-74.8257	-36.1364	2.135	-798.49	-460.311	2.235	-205.025	-109.667	4.1	-238	-62.6
2.42	-74.8375	-38.6395	2.14	-797.208	-460.448	2.24	-198.8	-108.157	4.1	-236	-56
2.425	-66.0901	-39.8908	2.145	-793.452	-460.86	2.245	-193.78	-106.921	4.11	-231	-49.3
2.43	-66.096	-41.1429	2.15	-792.211	-460.997	2.25	-190.017	-105.549	4.11	-226	-42.9
2.435	-68.5767	-37.3882	2.155	-794.692	-460.997	2.255	-186.29	-102.254	4.12	-219	-38.3
2.44	-68.5885	-38.6396	2.16	-794.704	-460.86	2.26	-177.508	-100.194	4.12	-215	-34.6
2.445	-68.5826	-37.388	2.165	-797.226	-461.134	2.265	-172.481	-97.8602	4.13	-208	-31.7
2.45	-72.3567	-38.6396	2.17	-794.686	-460.997	2.27	-166.25	-95.5263	4.13	-202	-29.1
2.455	-67.3481	-34.8852	2.175	-794.721	-460.723	2.275	-163.699	-93.055	4.14	-194	-26.2
2.46	-64.785	-33.6329	2.18	-790.989	-460.997	2.28	-157.479	-90.1718	4.14	-192	-24.3
2.465	-54.8208	-34.8853	2.185	-794.68	-460.723	2.285	-157.485	-88.2498	4.15	-186	-22.3
2.47	-54.8325	-33.6333	2.19	-792.205	-460.86	2.29	-148.691	-86.3277	4.15	-178	-21.9
2.475	-52.2871	-33.6332	2.195	-788.449	-461.683	2.295	-146.204	-84.6802	4.16	-169	-22.6
2.48	-53.5334	-32.3821	2.2	-795.95	-462.37	2.3	-143.711	-82.3462	4.16	-160	-23.6
2.485	-57.3309	-33.6333	2.205	-799.712	-462.233	2.305	-147.474	-80.9734	4.17	-157	-23.7
2.49	-57.3192	-34.8846	2.21	-794.692	-461.272	2.31	-144.928	-80.4242	4.17	-153	-23.7
2.495	-59.8058	-33.6335	2.215	-797.232	-460.036	2.315	-136.21	-78.6393	4.18	-153	-23.9
2.5	-62.3513	-26.124	2.22	-802.199	-459.899	2.32	-133.706	-76.7172	4.18	-152	-24.5
2.505	-53.5569	-22.3692	2.225	-795.956	-459.349	2.325	-126.164	-74.3833	4.19	-153	-26.1
2.51	-49.8063	-22.3695	2.23	-789.695	-458.938	2.33	-123.683	-72.4612	4.19	-145	-27.6
2.515	-49.8063	-23.6209	2.235	-792.194	-459.624	2.335	-126.175	-70.8137	4.2	-136	-28.1
2.52	-46.0381	-28.627	2.24	-793.469	-460.585	2.34	-124.912	-69.3035	4.2	-127	-29.1
2.525	-52.3282	-28.6271	2.245	-789.701	-460.86	2.345	-122.437	-67.3814	4.21	-128	-29.4
2.53	-48.5659	-28.6272	2.25	-793.469	-462.095	2.35	-114.912	-65.734	4.21	-125	-29.4
2.535	-47.2609	-22.3693	2.255	-798.443	-462.095	2.355	-111.15	-64.6356	4.22	-124	-28.9
2.54	-38.5605	-22.3692	2.26	-793.469	-460.86	2.36	-103.654	-63.2627	4.22	-124	-29.6
2.545	-42.2934	-26.1243	2.265	-793.481	-459.487	2.365	-101.132	-62.7135	4.23	-125	-29.2
2.55	-43.5632	-26.1239	2.27	-792.152	-459.212	2.37	-99.8863	-61.6151	4.23	-129	-28.4
2.555	-43.5162	-23.6208	2.275	-787.215	-458.251	2.375	-98.6283	-59.6931	4.24	-126	-28.1
2.56	-46.044	-21.1181	2.28	-784.687	-458.114	2.38	-93.6314	-57.771	4.24	-123	-28.8
2.565	-41.0531	-21.1177	2.285	-785.962	-458.663	2.385	-92.3558	-55.849	4.25	-116	-28.9
2.57	-38.5252	-22.3692	2.29	-797.22	-458.938	2.39	-98.6224	-54.7506	4.25	-110	-28
2.575	-31.0183	-21.118	2.295	-799.712	-459.762	2.395	-98.6459	-53.1032	4.26	-104	-27.3
2.58	-27.2559	-22.3694	2.3	-798.49	-460.723	2.4	-96.1357	-52.2794	4.26	-102	-27.3
2.585	-26.0214	-26.1238	2.305	-795.956	-461.134	2.405	-93.6197	-52.1421	4.27	-100	-27
2.59	-31.0124	-31.1303	2.31	-795.974	-461.683	2.41	-86.1068	-52.142	4.27	-101	-27
2.595	-39.7891	-23.6211	2.315	-797.214	-462.233	2.415	-83.6201	-50.6319	4.28	-96.6	-27.4
2.6	-41.0178	-19.8658	2.32	-792.205	-462.37	3.18	-12.2478	-5.8747	4.28	-95	-27.7
2.605	-38.5252	-19.8663	2.325	-793.487	-462.507	3.185	-7.2392	-5.8747	4.29	-92.3	-27.2
2.61	-38.5488	-23.6212	2.33	-793.481	-463.194	3.19	-8.4914	-5.051	4.29	-97.1	-26.1
2.615	-39.7715	-16.1114	2.335	-784.687	-463.194	3.195	-8.4737	-5.1883	4.3	-96.6	-24.8
2.62	-38.537	-13.6082	2.34	-789.719	-462.37	3.2	-10.9957	-5.0509	4.3	-99.7	-24.8
2.625	-32.2586	-12.357	2.345	-788.449	-462.095	3.205	-13.4941	-5.6001	4.31	-101	-24.8
2.63	-29.7779	-16.1118	2.35	-797.196	-460.997	3.21	-13.5176	-6.8358	4.31	-101	-24.7
2.635	-33.5461	-16.1113	2.355	-802.234	-460.585	3.215	-16.0101	-7.6596	4.32	-97.6	-24.3
2.64	-34.7512	-23.6211	2.36	-797.237	-458.526	3.22	-10.9957	-7.2476	4.32	-102	-23.6
2.645	-29.7837	-19.866	2.365	-793.458	-457.702	3.225	-3.4946	-6.012	4.33	-106	-23.2
2.65	-27.2559	-17.363	2.37	-794.704	-457.428	3.23	-2.2365	-5.3255	4.33	-110	-22.9
2.655	-28.561	-19.8661	2.375	-785.927	-459.212	3.235	-7.2098	-4.09	4.34	-111	-22.9
2.66	-28.4963	-12.3571	2.38	-788.49	-460.311	3.24	-7.2334	-3.1289	4.34	-111	-23.2
2.665	-24.7693	-14.8597	2.385	-782.188	-459.899	3.245	-12.2478	-3.1288	4.35	-104	-22.8
2.67	-22.2767	-9.8536	2.39	-795.932	-459.624	3.25	-8.4914	-4.2273	4.35	-101	-21.7
2.675	-25.9862	-11.1055	2.395	-795.991	-459.624	3.255	-10.9957	-4.6391	4.36	-96	-20.4
2.68	-31.0124	-13.6083	2.4	-793.416	-459.487	3.26	-5.9695	-4.0899	4.36	-95.5	-19.9
2.685	-24.7752	-12.3566	2.405	-788.478	-459.075	3.265	-4.7349	-3.8154	4.37	-93.4	-19.9
2.69	-28.5316	-11.1054	2.41	-790.918	-460.036	3.27	-6.0165	-4.2272	4.37	-92.9	-20.2
2.695	-37.3025	-9.8536	2.415	-789.731	-460.997	3.275	-7.2334	-4.5018	4.38	-90.8	-20.6
2.7	-34.7806	-11.1051	2.42	-793.458	-460.036	3.28	-10.9957	-4.9138	4.38	-88.1	-21.9
2.705	-24.7693	-12.3568	2.425	-788.425	-459.212	3.285	-3.4769	-5.8748	4.39	-84.4	-22.9
2.71	-15.9866	-19.8664	2.43	-794.721	-458.938	3.29	-0.990263	-6.973	4.39	-89.7	-23.4
2.715	-14.7639	-21.1174	2.435	-787.173	-459.487	3.295	4.036	-6.973	4.4	-91.3	-23.9
2.72	-29.7661	-23.6209	2.44	-784.722	-459.899	3.3	1.5258	-5.4627	4.4	-89.7	-23.9
2.725	-37.2496	-24.8723	2.445	-788.449	-459.761	3.305	-6.0224	-5.051	4.41	-89.2	-23.4
2.73	-43.5691	-33.6332	2.45	-800.994	-460.31	3.31	-8.4561	-4.9137	4.41	-87.1	-23.6
2.735	-44.786	-36.1368	2.455	-799.707	-460.311	3.315	-9.7435	-5.3256	4.42	-91.3	-23.9
2.74	-49.8004	-38.6397	2.46	-795.95	-460.311	3.32	-17.2682	-4.9137	4.42	-88.6	-23.3
2.745	-53.5569	-47.4003	2.465	-789.731	-460.722	3.325	-13.4941	-4.5018	4.43	-86	-22.3
2.75	-69.8348	-59.9163	2.47	-797.208	-460.997	3.33	-12.2537	-5.0509	4.43	-80.2	-21.9
2.755	-87.3531	-68.6769	2.475	-789.701	-461.134	3.335	-9.7553	-4.3646	4.44	-77	-21
2.76	-101.115	-77.4382	2.48	-788.467	-460.036	3.34	-7.2628	-3.8154	4.44	-72.8	-20.2
2.765	-109.909	-86.1989	2.485	-789.678	-459.487	3.345	-0.954992	-4.0899	4.45	-67.5	-20.3
2.77	-124.888	-107.475	2.49	-794.704	-459.624	3.35	-2.26	-4.6392	4.45	-69.1	-20.4
2.775	-152.476	-130.004	2.495	-794.721	-459.761	3.355	-8.5149	-5.6002	4.46	-69.6	-20
2.78	-179.971	-145.022	2.5	-787.191	-460.448	3.36	-13.4882	-5.8746	4.46	-71.7	-19.7
2.785	-206.266	-158.79	2.505	-789.713	-459.761	3.365	-12.2655	-5.3256	4.47	-73.3	-19.3
2.79	-235.124	-181.317	2.51	-784.71	-459.761	3.37	-11.0133	-4.3646	4.47	-81.8	-19.2
2.795	-268.873	-196.337	2.515	-780.936	-459.899	3.375	-7.2451	-4.639	4.48	-84.4	-18.8
2.8	-307.654	-221.368	2.52	-782.212	-458.938	3.38	-3.4593	-4.3645	4.48	-88.1	-19.1
2.805	-339.011	-246.399	2.525	-775.951	-456.604	3.385	-0.996141	-4.7765	4.49	-88.6	-19.7
2.81	-379.038	-275.185	2.53	-764.652	-453.995	3.39	-2.2365	-4.3645	4.49	-91.3	-19.2
2.815	-417.855	-296.461	2.535	-744.624	-450.014	3.395	-9.7553	-3.678	4.5	-87.1	-18.8
2.82	-466.671	-315.235	2.54	-724.619	-444.385	3.4	-11.0133	-3.5407	4.5	-88.6	-18.6
2.825	-506.734	-334.008	2.545	-699.582	-436.559	3.405	-15.9984	-3.1289	4.51	-87.6	-18.1
2.83	-543.064	-351.53	2.55	-677.014	-428.184	3.41	-11.0133	-3.4034	4.51	-91.8	-18
2.835	-570.605	-360.291	2.555	-657.032	-418.574	3.415	-4.7232	-3.4034	4.52	-87.6	-18.1
2.84	-593.155	-370.303	2.56	-638.233	-408.277	3.42	-0.996141	-2.8543	4.52	-83.4	-19.3
2.845	-609.41	-372.806	2.565	-620.702	-397.019	3.425	2.7721	-1.8932	4.53	-80.7	-20.6
2.85	-621.925	-380.316	2.57	-601.909	-384.525	3.43	-2.2307	-1.6187	4.53	-77	-20.8
2.855	-642.001	-386.574	2.575	-579.399	-370.11	3.435	-4.7291	-1.8934	4.54	-77	-20.3
2.86	-664.486	-397.838	2.58	-566.86	-356.381	3.44	-8.5031	-1.756	4.54	-77	-20.7
2.865	-677.014	-402.844	2.585	-556.831	-340.729	3.445	-3.5004	-2.1679	4.55	-81.8	-21.4
2.87	-687.031	-406.599	2.59	-544.38	-326.314	3.45	-5.9812	-3.1289	4.55	-84.9	-22.1
2.875	-702.069	-415.359	2.595	-529.284	-312.035	3.455	-7.2569	-4.6391	4.56	-88.1	-21.4
2.88	-722.085	-421.618	2.6	-504.271	-299.267	3.46	-7.2334	-4.2272	4.56	-81.8	-21.3
2.885	-735.882	-424.12	2.605	-495.512	-285.95	3.465	-5.9753	-3.6781	4.57	-78.1	-20.6
2.89	-752.143	-436.636	2.61	-480.474	-272.77	3.47	-7.2392	-3.1288	4.57	-81.2	-20.2
2.895	-772.153	-440.391	2.615	-460.422	-260.002	3.475	-7.2628	-2.9915	4.58	-84.4	-19.5
2.9	-793.475	-450.403	2.62	-444.168	-247.783	3.48	-10.9839	-3.2662	4.58	-86.5	-18.9
2.905	-807.208	-454.158	2.625	-431.67	-235.839	3.485	-7.2392	-2.5797	4.59	-84.9	-18.5
2.91	-812.251	-462.918	2.63	-425.362	-225.13	3.49	-6.0165	-3.2662	4.59	-83.4	-18.6
2.915	-822.257	-464.17	2.635	-405.369	-214.97	3.495	1.514	-3.9526	4.6	-78.1	-18.6
2.92	-834.767	-464.17	2.64	-384.094	-205.909	3.5	1.5317	-3.9527	4.6	-83.9	-18.6
2.925	-844.795	-465.422	2.645	-361.538	-195.887	3.505	0.261882	-2.8542	4.61	-84.4	-18.6
2.93	-847.276	-465.422	2.65	-346.518	-187.375	3.51	-2.2365	-2.5797	4.61	-87.1	-19.5
2.935	-849.804	-471.68	2.655	-338.999	-179.961	3.515	-4.7291	-3.4035	4.62	-83.4	-19.2
2.94	-857.311	-469.177	2.66	-330.246	-173.783	3.52	-5.9753	-4.7764	4.62	-81.2	-18.6
2.945	-866.07	-469.177	2.665	-317.742	-167.055	3.525	-14.7697	-5.051	4.63	-78.1	-18.9
2.95	-864.812	-475.435	2.67	-311.434	-161.838	3.53	-18.4968	-5.7374	4.63	-80.7	-18.5
2.955	-869.832	-485.447	2.675	-305.209	-157.308	3.535	-21.0128	-7.5222	4.64	-80.2	-18.8
2.96	-878.574	-484.195	2.68	-298.936	-153.052	3.54	-27.2736	-9.8562	4.64	-82.3	-19.5
2.965	-882.354	-484.195	2.685	-292.705	-148.246	3.545	-29.7779	-12.3274	4.65	-82.3	-19.5
2.97	-883.594	-484.195	2.69	-288.913	-144.265	3.55	-37.2907	-16.0343	4.65	-80.2	-18.8
2.975	-884.847	-484.195	2.695	-280.172	-140.421	3.555	-44.8036	-20.9769	4.66	-79.7	-17.8
2.98	-893.617	-487.95	2.7	-268.908	-136.988	3.56	-54.8267	-26.7431	4.66	-80.2	-17.7
2.985	-902.341	-491.704	2.705	-258.879	-133.281	3.565	-58.5655	-32.3721	4.67	-77	-18
2.99	-908.637	-495.459	2.71	-255.129	-131.085	3.57	-72.3273	-39.374	4.67	-73.8	-17.4
2.995	-908.643	-496.711	2.715	-248.88	-128.476	3.575	-89.875	-47.7488	4.68	-67.5	-16.2
3	-912.388	-489.202	2.72	-236.311	-127.103	3.58	-106.124	-57.2219	4.68	-68	-16
3.005	-914.869	-492.956	2.725	-226.347	-124.495	3.585	-129.908	-67.7934	4.69	-65.9	-16.6
3.01	-922.411	-500.466	2.73	-223.855	-123.397	3.59	-159.977	-80.287	4.69	-65.9	-17.7
3.015	-929.906	-497.963	2.735	-221.303	-121.337	3.595	-184.997	-94.428	4.7	-65.4	-17.8
3.02	-937.442	-495.459	2.74	-217.565	-118.866	3.6	-215.054	-109.668	4.7	-66.4	-18.6
3.025	-937.419	-495.459	2.745	-215.072	-115.296	3.605	-248.874	-125.593	4.71	-64.9	-18.9
3.03	-934.909	-501.717	2.75	-210.069	-112.55	3.61	-282.652	-142.755	4.71	-66.4	-18.9
3.035	-934.909	-506.723	2.755	-206.301	-110.216	3.615	-316.449	-161.564	4.72	-69.1	-19.3
3.04	-938.701	-509.227	2.76	-193.785	-107.883	3.62	-350.257	-181.746	4.72	-70.7	-19.5
3.045	-939.894	-506.724	2.765	-182.54	-105.137	3.625	-381.584	-202.751	4.73	-70.7	-20.2
3.05	-938.695	-504.22	2.77	-190.006	-102.116	3.63	-405.339	-223.345	4.73	-66.4	-20.3
3.055	-939.959	-506.723	2.775	-185.02	-100.057	3.635	-429.136	-243.115	4.74	-66.5	-20.2
3.06	-944.908	-500.466	2.78	-182.522	-99.0959	3.64	-452.933	-262.336	4.74	-70.1	-19.2
3.065	-948.7	-501.717	2.785	-169.995	-96.8992	3.645	-469.205	-280.87	4.75	-69.1	-18.1
3.07	-947.454	-506.723	2.79	-166.262	-96.0754	3.65	-487.999	-298.306	4.75	-69.1	-17.5
3.075	-953.72	-510.478	2.795	-166.238	-94.5652	3.655	-508.009	-315.88	4.76	-64.9	-17.1
3.08	-952.439	-510.478	2.8	-159.966	-93.3296	3.66	-528.044	-330.844	4.76	-68.6	-16.9
3.085	-953.744	-507.975	2.805	-157.491	-91.2702	3.665	-541.823	-344.574	4.77	-68	-17.1
3.09	-946.184	-505.472	2.81	-154.969	-89.0736	3.67	-560.588	-356.243	4.77	-66.5	-16.7
3.095	-944.979	-500.466	2.815	-153.723	-87.2887	3.675	-574.379	-367.913	4.78	-69.1	-16.6
3.1	-942.439	-501.717	2.82	-143.676	-86.1904	3.68	-589.375	-378.897	4.78	-71.7	-16.4
3.105	-951.21	-506.723	2.825	-136.21	-84.4056	3.685	-606.911	-387.683	4.79	-67.5	-16.9
3.11	-953.72	-516.736	2.83	-138.656	-82.3463	3.69	-621.937	-395.234	4.79	-60.6	-17
3.115	-957.442	-517.987	2.835	-138.673	-81.5224	3.695	-636.969	-402.099	4.8	-62.8	-17.7
3.12	-963.749	-515.485	2.84	-141.213	-79.8751	3.7	-641.966	-407.453	4.8	-59.1	-18
3.125	-959.946	-516.736	2.845	-139.914	-78.3647	3.705	-658.232	-411.709	4.81	-60.1	-18.2
3.13	-957.471	-520.49	2.85	-136.187	-76.3054	3.71	-664.534	-415.965	4.81	-58.5	-18.6
3.135	-961.221	-520.491	2.855	-136.187	-74.5206	3.715	-678.272	-419.398	4.82	-61.7	-18.9
3.14	-961.221	-514.233	2.86	-132.436	-73.2851	3.72	-689.535	-422.143	4.82	-62.8	-19.7
3.145	-964.954	-511.729	2.865	-119.927	-71.7748	3.725	-698.318	-424.478	4.83	-59.6	-19.9
3.15	-964.972	-514.233	2.87	-122.413	-70.5391	3.73	-703.303	-426.949	4.83	-58.5	-19.5
3.155	-962.497	-512.981	2.875	-118.651	-69.7154	3.735	-705.854	-429.557	4.84	-55.4	-19.2
3.16	-957.447	-506.724	2.88	-113.654	-69.4408	3.74	-710.828	-432.029	4.84	-55.9	-19.2
3.165	-961.221	-504.22	2.885	-111.167	-68.4798	3.745	-714.602	-432.99	4.85	-56.9	-18.8
3.17	-959.963	-502.969	2.89	-113.66	-66.9696	3.75	-722.079	-434.912	4.85	-64.3	-18.6
3.175	-966.224	-510.478	2.895	-109.909	-66.5577	3.755	-723.355	-436.284	4.86	-62.2	-18.4
3.18	-966.242	-517.987	2.9	-106.153	-65.8713	3.76	-735.859	-438.619	4.86	-67.5	-18
3.185	-972.467	-525.497	2.905	-101.127	-64.7729	3.765	-732.114	-439.442	4.87	-69.6	-17.4
3.19	-969.975	-525.497	2.91	-103.643	-63.8119	3.77	-744.647	-441.09	4.87	-73.3	-17.3
3.195	-975.007	-521.742	2.915	-104.865	-62.8507	3.775	-744.612	-443.012	4.88	-72.3	-17.3
3.2	-979.998	-517.987	2.92	-106.141	-62.1644	3.78	-748.392	-444.659	4.88	-72.3	-17.4
3.205	-977.517	-515.485	2.925	-98.64	-60.9287	3.785	-745.894	-445.895	4.89	-72.3	-18
3.21	-972.473	-514.232	2.93	-99.8686	-59.2812	3.79	-747.134	-447.131	4.89	-68.6	-18.2
3.215	-962.462	-507.975	2.935	-103.631	-58.732	3.795	-752.119	-447.817	4.9	-64.9	-18
3.22	-958.747	-512.981	2.94	-104.871	-58.1829	3.8	-764.705	-449.327	4.9	-65.4	-17.1
3.225	-961.192	-515.484	2.945	-103.649	-57.2218	3.805	-769.62	-449.327	4.91	-70.1	-16.4
3.23	-963.732	-515.485	2.95	-102.391	-56.8099	3.81	-769.649	-450.014	4.91	-74.9	-15.9
3.235	-967.459	-517.987	2.955	-99.8628	-56.8099	3.815	-774.722	-451.249	4.92	-76	-14.8
3.24	-972.485	-520.491	2.96	-91.1448	-55.9862	3.82	-778.391	-454.132	4.92	-76	-14.2
3.245	-967.5	-520.49	2.965	-86.1127	-54.4761	3.825	-783.458	-455.505	4.93	-77	-14.7
3.25	-972.485	-520.491	2.97	-84.8605	-52.9658	3.83	-784.692	-456.192	4.93	-74.9	-16.3
3.255	-976.271	-524.245	2.975	-78.6115	-52.0047	3.835	-779.719	-457.428	4.94	-81.2	-16.9
3.26	-974.977	-524.245	2.98	-73.6088	-51.0437	3.84	-784.645	-458.389	4.94	-82.3	-17.4
3.265	-978.758	-516.736	2.985	-72.3391	-49.6708	3.845	-785.957	-459.212	4.95	-81.2	-17
3.27	-978.746	-509.226	2.99	-69.8113	-48.2979	3.85	-788.455	-459.212	4.95	-76	-16.7
3.275	-974.983	-511.73	2.995	-71.0928	-46.7876	3.855	-787.179	-459.899	4.96	-77	-17.5
3.28	-976.265	-515.484	3	-72.3273	-45.6894	3.86	-784.698	-460.997	4.96	-70.7	-17.8
3.285	-980.004	-519.239	3.005	-78.6233	-44.5911	3.865	-790.971	-461.409	4.97	-74.4	-18.2
3.29	-981.238	-521.742	3.01	-77.3418	-43.7672	3.87	-792.182	-462.37	4.97	-72.8	-18.4
3.295	-976.247	-522.994	3.015	-73.5795	-44.3165	3.875	-798.466	-462.782	4.98	-69.6	-18.5
3.3	-980.027	-521.742	3.28	-33.5225	-22.487	3.88	-792.223	-463.468	4.98	-67.5	-17.8
3.305	-979.968	-524.245	3.285	-36.0445	-21.8006	3.885	-794.692	-463.743	4.99	-65.9	-17.3
3.31	-973.79	-521.742	3.29	-29.7661	-20.565	3.89	-798.46	-463.468	4.99	-63.3	-17.3
3.315	-973.772	-520.49	3.295	-33.5343	-20.1531	3.895	-793.481	-464.155	5	-63.3	-16.9
3.32	-968.711	-515.484	3.3	-32.2645	-20.8395	3.9	-797.208	-464.978	5	-63.8	-16.6
3.325	-967.494	-510.478	3.305	-27.2559	-21.3887	3.905	-802.205	-464.841	5.01	-56.9	-16.4
3.33	-967.488	-512.981	3.31	-31.0183	-22.3497	3.91	-800.976	-464.841	5.01	-52.7	-16.4
3.335	-974.995	-514.233	3.315	-32.2939	-22.3497	3.915	-795.956	-464.841	5.02	-50.6	-17.1
3.34	-980.015	-520.49	3.32	-37.279	-22.7616	3.92	-792.211	-464.978	5.02	-53.8	-18.2
3.345	-979.998	-524.245	3.325	-33.5461	-22.6244	3.925	-798.46	-465.528	5.03	-60.6	-18.6
3.35	-973.725	-525.497	3.33	-32.2998	-22.0752	3.93	-802.229	-465.802	5.03	-60.6	-19.2
3.355	-973.743	-526.748	3.335	-33.5049	-20.8395	3.935	-805.944	-466.901	5.04	-56.4	-19.5
3.36	-975.007	-525.497	3.34	-28.514	-20.9769	3.94	-811.017	-467.587	5.04	-56.9	-20.2
3.365	-977.482	-519.239	3.345	-29.7896	-21.526	3.945	-814.721	-468.274	5.05	-56.4	-21.8
3.37	-972.485	-519.239	3.35	-22.2591	-22.2124	3.95	-817.236	-468.548	5.05	-53.2	-24.8
3.375	-972.497	-525.497	3.355	-28.5022	-21.8006	3.955	-813.504	-468.411	5.06	-58.5	-27.4
3.38	-978.74	-520.491	3.36	-27.2677	-21.2514	3.96	-810.994	-469.097	5.06	-56.9	-29.9
3.385	-983.772	-514.232	3.365	-33.5402	-20.2904	3.965	-808.477	-469.372	5.07	-60.1	-32.6
3.39	-978.758	-507.975	3.37	-34.7806	-18.5056	3.97	-805.961	-469.235	5.07	-55.4	-35
3.395	-980.01	-512.981	3.375	-33.5461	-18.0937	3.975	-799.742	-469.509	5.08	-56.9	-38.3
3.4	-977.499	-519.239	3.38	-28.5022	-17.2699	3.98	-802.217	-470.195	5.08	-59.1	-41.7
3.405	-979.974	-520.49	3.385	-18.5085	-16.9953	3.985	-803.433	-470.882	5.09	-60.1	-46.1
3.41	-978.775	-520.49	3.39	-19.7548	-16.309	3.99	-805.985	-470.333	5.09	-59.6	-50.8
3.415	-978.758	-521.742	3.395	-22.2415	-15.4851	3.995	-812.257	-468.96	5.1	-63.8	-56.1
3.42	-974.989	-517.987	3.4	-23.5171	-15.4851	4	-813.486	-469.235	5.1	-64.3	-62.4
3.425	-969.981	-514.233	3.405	-22.2473	-15.3479	4.005	-810.982	-468.823	5.11	-69.1	-68.3
3.43	-973.731	-512.981	3.41	-21.0246	-14.7986	4.01	-805.991	-468.823	5.11	-72.3	-75.2
3.435	-973.737	-512.981	3.415	-19.7254	-14.9359	4.015	-809.694	-468.96	5.12	-73.8	-82.3
3.44	-972.467	-516.736	3.42	-28.5257	-14.936	4.02	-805.991	-469.235	5.12	-77	-88.7
3.445	-981.256	-516.736	3.425	-27.2677	-16.0343	4.025	-807.231	-469.235	5.13	-80.7	-95.3
3.45	-982.479	-516.736	3.43	-23.4936	-16.4462	4.03	-808.448	-468.823	5.13	-85.5	-101
3.455	-987.517	-522.993	3.435	-22.2709	-16.3089	4.035	-804.715	-468.96	5.14	-87.1	-105
3.46	-982.52	-522.994	3.44	-26.0155	-16.0343	4.04	-813.51	-469.372	5.14	-96.6	-109
3.465	-982.484	-515.484	3.445	-22.2767	-16.4461	4.045	-817.225	-469.509	5.15	-99.2	-113
3.47	-977.464	-514.233	3.45	-22.2767	-15.7597	4.05	-818.483	-470.058	5.15	-107	-118
3.475	-973.767	-517.988	3.455	-25.9862	-14.936	4.055	-817.26	-470.058	5.16	-108	-122
3.48	-973.725	-517.987	3.46	-23.5054	-14.2494	4.06	-810.982	-470.47	5.16	-112	-125
3.485	-977.464	-519.239	3.465	-22.2591	-13.975	4.065	-815.984	-470.47	5.17	-115	-127
3.49	-980.004	-517.987	3.47	-24.7693	-13.4258	4.07	-813.474	-469.372	5.17	-117	-128
3.495	-977.476	-522.994	3.475	-19.7607	-13.4257	4.075	-807.237	-468.411	5.18	-118	-129
3.5	-977.499	-524.245	3.48	-23.5054	-13.4258	4.08	-808.471	-467.45	5.18	-124	-130
3.505	-976.259	-517.988	3.485	-19.7489	-13.5631	4.085	-813.51	-466.901	5.19	-130	-131
3.51	-982.49	-514.233	3.49	-14.758	-14.1121	4.09	-817.207	-466.626	5.19	-132	-131
3.515	-979.986	-517.988	3.495	-17.2446	-14.1122	4.095	-817.26	-466.351	5.2	-137	-133
3.52	-981.226	-521.742	3.5	-20.9834	-13.975	4.1	-807.231	-466.763	5.2	-139	-133
3.525	-982.52	-524.246	3.505	-23.5406	-13.7003	4.105	-813.492	-467.999	5.21	-144	-132
3.53	-978.722	-521.742	3.51	-18.5027	-13.4257	4.11	-810.988	-469.235	5.21	-149	-131
3.535	-978.752	-520.49	3.515	-22.2532	-13.0139	4.115	-815.955	-469.372	5.22	-152	-131
3.54	-981.244	-521.742	3.52	-18.5085	-13.4257	4.12	-819.788	-470.058	5.22	-153	-131
3.545	-981.238	-522.994	3.525	-9.7435	-13.563	4.125	-815.979	-471.431	5.23	-153	-130
3.55	-980.004	-515.484	3.53	-13.5	-13.8377	4.13	-813.474	-470.47	5.23	-153	-130
3.555	-977.511	-519.239	3.535	-17.2329	-13.7004	4.135	-810.999	-470.47	5.24	-156	-130
3.56	-982.502	-520.49	3.54	-22.265	-13.4257	4.14	-811.005	-470.47	5.24	-153	-129
3.565	-982.502	-521.742	3.545	-22.2709	-13.1512	4.145	-814.715	-469.509	5.25	-156	-129
3.57	-977.517	-517.987	3.55	-18.5027	-12.4648	4.15	-819.753	-469.097	5.25	-155	-130
3.575	-969.963	-524.245	3.555	-21.0187	-12.4647	4.155	-817.272	-468.685	5.26	-163	-131
3.58	-972.473	-520.491	3.56	-22.265	-13.2884	4.16	-817.236	-469.509	5.26	-171	-132
3.585	-976.241	-516.736	3.565	-21.0011	-13.4258	4.165	-817.26	-469.372	5.27	-173	-132
3.59	-979.98	-509.226	3.57	-15.9984	-13.7003	4.17	-812.263	-469.372	5.27	-175	-132
3.595	-978.728	-509.226	3.575	-14.7756	-12.7393	4.175	-810.952	-468.685	5.28	-176	-132
3.6	-980.027	-511.73	3.58	-18.4733	-12.0528	4.18	-806.003	-469.097	5.28	-181	-131
3.605	-983.754	-514.233	3.585	-19.7489	-12.0528	4.185	-814.732	-468.685	5.29	-182	-131
3.61	-988.734	-515.484	3.59	-23.5348	-12.1902	4.19	-808.501	-468.411	5.29	-184	-132
3.615	-983.76	-520.49	3.595	-22.2591	-12.6019	4.195	-809.718	-468.685	5.3	-184	-133
3.62	-976.241	-520.491	3.6	-23.4995	-13.0138	4.2	-808.489	-470.058	5.3	-187	-133
3.625	-982.502	-517.988	3.605	-14.7521	-12.7393	4.205	-809.73	-470.882	5.31	-186	-133
3.63	-984.995	-516.736	3.61	-8.4561	-11.641	4.21	-805.961	-471.294	5.31	-187	-134
3.635	-984.995	-521.742	3.615	-9.7612	-10.9545	4.215	-811.005	-472.804	5.32	-185	-135
3.64	-979.998	-528	3.62	-21.0128	-9.9935	4.22	-814.721	-474.04	6.28	-239	-147
3.645	-981.244	-525.496	3.625	-18.4968	-9.5816	4.225	-814.768	-474.452	6.29	-238	-146
3.65	-981.232	-511.729	3.63	-17.2505	-9.5816	4.23	-817.248	-473.765	6.29	-237	-147
3.655	-976.253	-512.981	3.635	-15.9984	-9.0324	4.235	-817.219	-472.942	6.3	-230	-147
3.66	-973.755	-514.232	3.64	-15.9807	-9.0324	4.24	-817.26	-472.942	6.3	-230	-148
3.665	-976.23	-515.484	3.645	-22.2591	-8.7578	4.245	-818.5	-472.941	6.31	-233	-149
3.67	-979.974	-516.736	3.65	-21.0128	-9.5816	4.25	-812.246	-472.118	6.31	-233	-148
3.675	-981.279	-516.736	3.655	-18.5027	-8.8951	4.255	-809.718	-471.98	6.32	-237	-148
3.68	-983.725	-517.987	3.66	-17.2505	-8.7578	4.26	-809.735	-470.882	6.32	-237	-148
3.685	-980.01	-520.491	3.665	-12.2596	-9.1698	4.265	-815.996	-470.745	6.33	-238	-148
3.69	-977.511	-515.484	3.67	-13.4588	-8.8951	4.27	-813.486	-470.608	6.33	-234	-148
3.695	-976.236	-515.484	3.675	-13.5058	-9.1697	4.275	-809.735	-471.019	6.34	-233	-147
3.7	-972.514	-517.988	3.68	-13.4941	-8.2086	4.28	-807.231	-472.255	6.34	-234	-147
3.705	-976.224	-519.239	3.685	-12.2067	-7.3849	4.285	-807.225	-472.255	6.35	-233	-146
3.71	-976.23	-516.736	3.69	-5.9871	-6.6985	4.29	-815.979	-472.53	6.35	-235	-146
3.715	-975.007	-517.987	3.695	-12.2419	-6.9731	4.295	-823.509	-472.255	6.36	-236	-147
3.72	-978.752	-522.994	3.7	-18.485	-7.3849	4.3	-819.759	-472.667	6.36	-235	-146
3.725	-977.488	-521.742	3.705	-14.7345	-7.5223	4.305	-818.5	-472.118	6.37	-238	-146
3.73	-977.482	-520.491	3.71	-8.4855	-7.7968	4.31	-823.497	-471.843	6.37	-242	-146
3.735	-977.499	-521.742	3.715	-9.7612	-7.6595	4.315	-811.005	-470.745	6.38	-250	-146
3.74	-977.464	-519.239	3.72	-14.7462	-8.346	4.32	-807.243	-469.784	6.38	-248	-147
3.745	-980.01	-520.491	3.725	-24.7516	-9.5816	4.325	-810.946	-469.097	6.39	-250	-146
3.75	-979.992	-512.981	3.73	-29.7485	-11.5036	4.33	-816.031	-468.136	6.39	-251	-146
3.755	-982.484	-514.233	3.735	-32.3057	-13.1513	4.335	-814.726	-467.724	6.4	-251	-144
3.76	-982.526	-516.736	3.74	-39.7833	-15.2106	4.34	-815.984	-467.999	6.4	-248	-145
3.765	-985.006	-517.988	3.745	-41.0237	-17.9564	4.345	-814.756	-468.823	6.41	-246	-145
3.77	-982.508	-520.49	3.75	-43.5573	-21.1142	4.35	-813.474	-468.685	6.41	-241	-146
3.775	-978.734	-519.239	3.755	-47.3079	-25.0957	4.355	-816.008	-468.548	6.42	-242	-147
3.78	-976.277	-520.49	3.76	-56.067	-30.0381	4.36	-818.489	-469.509	6.42	-242	-147
3.785	-974.966	-516.736	3.765	-73.5971	-36.9027	4.365	-816.014	-469.921	6.43	-246	-147
3.79	-973.72	-520.491	3.77	-83.5849	-44.3166	4.37	-813.48	-470.47	6.43	-246	-148
3.795	-980.004	-525.497	3.775	-97.3937	-52.554	4.375	-809.747	-471.294	6.44	-246	-148
3.8	-985	-526.749	3.78	-109.903	-62.7135	4.38	-809.735	-472.255	6.44	-248	-148
3.805	-980.015	-516.736	3.785	-131.161	-73.9716	4.385	-814.726	-472.255	6.45	-246	-148
3.81	-972.461	-510.478	3.79	-158.725	-86.0532	4.39	-817.248	-471.706	6.45	-248	-147
3.815	-978.728	-514.233	3.795	-181.258	-99.096	4.395	-814.732	-470.058	6.46	-249	-146
3.82	-978.775	-519.239	3.8	-212.532	-114.061	4.4	-816.008	-468.823	6.46	-247	-145
3.825	-985.012	-524.245	3.805	-246.34	-130.399	4.405	-810.982	-468.548	6.47	-246	-145
3.83	-988.775	-519.239	3.81	-275.14	-149.345	4.41	-810.982	-468.823	6.47	-240	-145
3.835	-986.253	-512.981	3.815	-308.93	-167.742	4.415	-807.237	-469.372	6.48	-242	-144
3.84	-981.256	-517.988	3.82	-344.002	-186.963	4.42	-810.988	-470.058	6.48	-237	-143
3.845	-977.505	-515.484	3.825	-372.784	-206.87	4.425	-813.498	-470.608	6.49	-241	-143
3.85	-978.758	-517.987	3.83	-404.093	-225.542	4.43	-812.251	-471.019	6.49	-238	-144
3.855	-983.754	-525.497	3.835	-427.913	-244.762	4.435	-819.717	-471.568	6.5	-243	-145
3.86	-983.76	-529.251	3.84	-452.921	-263.434	4.44	-816.02	-471.843	6.5	-241	-145
3.865	-976.241	-529.251	3.845	-472.961	-281.831	4.445	-817.248	-472.255	6.51	-241	-146
3.87	-978.758	-517.987	3.85	-486.711	-299.954	4.45	-818.489	-471.98	6.51	-241	-146
3.875	-976.23	-511.729	3.855	-508.009	-316.429	4.455	-814.744	-471.98	6.52	-240	-146
3.88	-978.728	-510.478	3.86	-526.792	-331.668	4.46	-813.492	-472.529	6.52	-241	-145
3.885	-977.494	-500.466	3.865	-539.301	-344.299	4.465	-811.011	-472.255	6.53	-240	-144
3.89	-980.015	-501.717	3.87	-551.858	-356.518	4.47	-814.732	-472.53	6.53	-239	-142
3.895	-983.725	-514.232	3.875	-566.825	-367.913	4.475	-809.753	-472.118	6.54	-238	-139
3.9	-982.473	-517.987	3.88	-578.147	-377.524	4.48	-804.727	-471.431	6.54	-238	-135
3.905	-977.541	-520.491	3.885	-591.891	-385.898	4.485	-802.223	-471.294	6.55	-238	-130
3.91	-978.74	-526.748	3.89	-610.662	-393.175	4.49	-809.724	-470.745	6.55	-239	-126
3.915	-977.476	-524.245	3.895	-621.943	-399.216	4.495	-815.984	-470.745	6.56	-242	-120
3.92	-973.749	-526.749	3.9	-629.45	-404.021	4.5	-813.492	-470.608	6.56	-240	-113
3.925	-973.749	-516.736	3.905	-640.702	-408.277	4.505	-817.242	-471.294	6.57	-240	-106
3.93	-979.968	-514.233	3.91	-649.472	-412.67	4.51	-815.979	-472.255	6.57	-243	-99.4
3.935	-990.033	-519.239	3.915	-664.534	-416.24	4.515	-817.254	-472.53	6.58	-245	-92.1
3.94	-987.534	-522.994	3.92	-679.524	-419.123	4.52	-812.24	-472.392	6.58	-242	-85.6
3.945	-983.76	-519.239	3.925	-687.037	-420.908	4.525	-814.732	-472.118	6.59	-232	-78
3.95	-976.236	-514.233	3.93	-692.057	-422.555	4.53	-813.486	-472.118	6.59	-224	-71
3.955	-972.503	-515.484	3.935	-697.066	-423.928	4.535	-813.48	-471.98	6.6	-218	-63.5
3.96	-972.456	-516.736	3.94	-699.564	-424.477	4.54	-813.492	-472.118	6.6	-214	-57.2
3.965	-972.497	-520.491	3.945	-704.555	-425.438	4.545	-816.008	-472.804	6.61	-209	-52
3.97	-976.253	-524.245	3.95	-700.834	-426.674	4.55	-815.984	-473.216	6.61	-208	-46.5
3.975	-979.968	-521.742	3.955	-704.573	-426.949	4.555	-818.512	-472.118	6.62	-205	-41.3
3.98	-968.729	-522.994	3.96	-709.564	-427.772	4.56	-812.246	-470.745	6.62	-204	-36.5
3.985	-972.497	-519.239	3.965	-713.332	-429.008	4.565	-813.492	-469.784	6.63	-202	-33.7
3.99	-979.992	-520.49	3.97	-717.077	-430.381	4.57	-817.242	-469.372	6.63	-197	-30.2
3.995	-979.98	-519.239	3.975	-724.607	-432.303	4.575	-810.999	-469.097	6.64	-189	-27.3
4	-980.004	-515.484	3.98	-732.102	-434.088	4.58	-809.741	-468.685	6.64	-182	-24.4
4.005	-981.262	-512.981	3.985	-732.114	-434.774	4.585	-813.468	-468.685	6.65	-180	-22.5
4.01	-981.25	-516.736	3.99	-733.349	-435.873	4.59	-817.266	-467.999	6.65	-181	-21.8
4.015	-982.49	-519.239	3.995	-740.838	-435.873	4.595	-814.738	-467.862	6.66	-177	-21.1
4.02	-980.015	-521.742	4	-753.418	-438.207	4.6	-816.014	-466.214	6.66	-170	-21.4
4.025	-981.25	-522.994	4.005	-750.855	-440.129	4.605	-815.996	-466.351	6.67	-165	-21.5
4.03	-982.484	-524.245	4.01	-749.632	-441.639	4.61	-814.732	-465.802	6.67	-161	-21.5
4.035	-979.992	-522.994	4.015	-750.89	-442.875	4.615	-813.504	-465.802	6.68	-158	-21.9
4.04	-972.491	-526.748	4.02	-759.655	-444.11	4.62	-804.727	-466.077	6.68	-153	-23
4.045	-972.491	-526.749	4.025	-758.403	-445.346	4.625	-810.994	-467.45	6.69	-155	-25
4.05	-969.969	-520.491	4.03	-765.887	-447.268	4.63	-815.967	-468.685	6.69	-154	-26.9
4.055	-974.972	-517.987	4.035	-763.453	-448.778	4.635	-813.486	-468.274	6.7	-153	-27
4.06	-980.004	-519.239	4.04	-769.649	-449.602	4.64	-811.011	-468.274	6.7	-151	-27.4
4.065	-983.778	-517.988	4.045	-765.922	-449.464	4.645	-814.744	-468.548	6.71	-150	-28
4.07	-984.965	-515.484	4.05	-763.388	-449.876	4.65	-818.465	-469.784	6.71	-149	-28.5
4.075	-978.746	-514.233	4.055	-770.937	-450.563	4.655	-814.738	-469.509	6.72	-144	-29.2
4.08	-976.277	-515.484	4.06	-773.417	-450.837	4.66	-813.504	-469.509	6.72	-138	-29.6
4.085	-979.986	-517.987	4.065	-778.438	-451.524	4.665	-807.208	-469.235	6.73	-131	-29.9
4.09	-981.226	-519.239	4.07	-780.936	-452.485	4.67	-812.24	-468.823	6.73	-128	-29.9
4.095	-985.042	-517.988	4.075	-775.928	-452.897	4.675	-812.275	-468.274	6.74	-126	-29.2
4.1	-976.212	-519.239	4.08	-775.951	-453.858	4.68	-808.466	-468.96	6.74	-125	-28.7
4.105	-973.743	-519.239	4.085	-770.913	-453.721	4.685	-810.952	-469.784	6.75	-126	-28.7
4.11	-977.499	-524.245	4.09	-775.939	-453.721	4.69	-816.031	-471.157	6.75	-125	-28.7
4.115	-983.766	-522.994	4.095	-777.162	-453.995	4.695	-816.008	-471.706	6.76	-122	-27.2
4.12	-987.493	-524.245	4.1	-779.684	-454.544	4.7	-819.706	-471.98	6.76	-118	-26.6
4.125	-983.772	-515.484	4.105	-778.42	-455.505	4.705	-813.539	-472.118	6.77	-117	-26.7
4.13	-977.511	-512.981	4.11	-777.168	-455.368	4.71	-810.982	-472.667	6.77	-113	-27.3
4.135	-972.45	-511.729	4.115	-775.928	-455.78	4.715	-814.726	-472.804	6.78	-109	-26.7
4.14	-977.505	-515.485	4.12	-782.194	-455.505	4.72	-817.26	-473.079	6.78	-108	-25.8
4.145	-981.262	-519.239	4.125	-784.692	-455.231	4.725	-814.738	-472.255	6.79	-108	-25.1
4.15	-986.241	-521.742	4.13	-783.423	-455.231	4.73	-814.732	-472.942	6.79	-107	-25.1
4.155	-987.534	-516.736	4.135	-783.452	-456.192	4.735	-819.747	-471.431	6.8	-109	-25.1
4.16	-983.742	-520.491	4.14	-787.209	-456.466	4.74	-819.753	-470.608	6.8	-106	-24.8
4.165	-982.484	-515.484	4.145	-792.194	-456.329	4.745	-818.495	-471.431	6.81	-109	-24.5
4.17	-982.532	-515.484	4.15	-788.455	-456.878	4.75	-818.506	-472.255	6.81	-105	-24.3
4.175	-986.276	-515.485	4.155	-783.423	-457.016	4.755	-818.489	-472.392	6.82	-103	-24.7
4.18	-978.728	-516.736	4.16	-788.461	-457.565	4.76	-810.994	-472.118	6.82	-100	-24.7
4.185	-968.74	-514.233	4.165	-794.704	-457.702	4.765	-804.75	-470.607	6.83	-101	-24.3
4.19	-973.755	-520.49	4.17	-794.674	-458.663	4.77	-810.988	-470.608	6.83	-97.1	-24.1
4.195	-976.212	-516.736	4.175	-782.194	-459.624	4.775	-809.741	-470.333	6.84	-96.6	-23.6
4.2	-979.968	-517.987	4.18	-780.948	-459.761	4.78	-816.014	-470.058	6.84	-100	-23.6
4.205	-973.778	-514.233	4.185	-778.438	-459.899	4.785	-810.994	-470.058	6.85	-101	-24
4.21	-976.236	-515.485	4.19	-778.42	-459.761	4.79	-812.24	-470.47	6.85	-98.7	-23.9
4.215	-978.728	-516.736	4.195	-780.93	-459.075	4.795	-810.982	-470.058	6.86	-97.6	-23.2
4.22	-976.283	-511.729	4.2	-783.446	-457.839	4.8	-812.251	-469.921	6.86	-99.2	-23.3
4.225	-958.735	-501.717	4.205	-789.672	-457.428	4.805	-810.988	-470.058	6.87	-99.2	-22.9
4.23	-937.431	-484.195	4.21	-798.454	-457.428	4.81	-815.996	-469.921	6.87	-99.2	-22.6
4.235	-916.162	-470.428	4.215	-797.214	-457.702	4.815	-810.976	-469.372	6.88	-96.6	-22.9
4.24	-883.594	-459.164	4.22	-798.46	-456.878	4.82	-810.976	-469.097	6.88	-92.9	-22.5
4.245	-861.056	-449.151	4.225	-797.208	-457.153	4.825	-814.762	-469.235	6.89	-86.5	-22.2
4.25	-847.306	-427.875	4.23	-793.458	-457.977	4.83	-820.97	-469.372	6.89	-84.4	-22.1
4.255	-833.514	-409.102	4.235	-789.707	-458.114	4.835	-821.022	-468.411	6.9	-83.9	-22.2
4.26	-809.73	-396.586	4.24	-788.449	-457.977	4.84	-813.492	-468.685	6.9	-90.2	-21.8
4.265	-785.974	-381.567	4.245	-787.179	-457.839	4.845	-812.246	-468.96	6.91	-95	-21.7
4.27	-764.676	-372.807	4.25	-789.695	-457.565	4.85	-812.251	-468.823	6.91	-101	-21.1
4.275	-750.879	-356.536	4.255	-790.953	-458.114	4.855	-813.468	-469.372	6.92	-95.5	-20.2
4.28	-732.138	-347.775	4.26	-792.205	-458.8	4.86	-807.231	-469.784	6.92	-93.9	-19.3
4.285	-708.335	-344.021	4.265	-793.463	-458.938	4.865	-808.477	-469.372	6.93	-94.5	-19.1
4.29	-688.277	-331.505	4.27	-793.446	-458.8	4.87	-812.234	-468.685	6.93	-94.5	-19.9
4.295	-665.756	-315.234	4.275	-794.692	-458.251	4.875	-808.471	-468.136	6.94	-93.4	-18.9
4.3	-648.215	-297.713	4.28	-788.467	-458.251	4.88	-810.988	-467.45	6.94	-94.5	-19.5
4.305	-625.711	-283.946	4.285	-792.211	-457.428	4.885	-814.732	-468.411	6.95	-88.6	-19.7
4.31	-596.894	-268.927	4.29	-794.716	-457.977	4.89	-820.981	-469.646	6.95	-88.6	-20.3
4.315	-573.15	-252.657	4.295	-792.199	-458.8	4.895	-823.527	-470.058	6.96	-89.2	-21.3
4.32	-541.806	-242.644	4.3	-795.985	-460.311	4.9	-810.976	-469.921	6.96	-89.2	-22.3
4.325	-511.784	-232.631	4.305	-790.977	-460.585	4.905	-812.234	-470.195	6.97	-89.2	-22.8
4.33	-483.014	-223.87	4.31	-789.707	-460.31	4.91	-813.51	-471.157	6.97	-87.6	-22.1
4.335	-459.17	-210.103	4.315	-785.957	-460.723	4.915	-814.732	-471.019	6.98	-86.5	-21.1
4.34	-436.655	-196.336	4.32	-785.927	-460.997	4.92	-815.996	-471.294	6.98	-88.1	-20.6
4.345	-416.638	-188.827	4.325	-793.469	-460.173	4.925	-818.518	-471.98	6.99	-85.5	-19.6
4.35	-405.351	-178.815	4.33	-800.953	-459.899	4.93	-818.5	-472.392	6.99	-90.2	-19.3
4.355	-397.827	-172.557	4.335	-799.742	-459.487	4.935	-820.999	-472.255	7	-90.8	-18.6
4.36	-386.569	-175.06	4.34	-798.472	-459.899	4.94	-813.486	-470.882	7	-91.8	-18
4.365	-370.326	-170.053	4.345	-793.452	-459.075	4.945	-809.753	-471.019	7.01	-89.2	-17.5
4.37	-360.274	-167.55	4.35	-790.947	-459.761	4.95	-812.257	-471.568	7.01	-89.7	-16.9
4.375	-345.266	-158.789	4.355	-793.469	-459.624	4.955	-818.5	-471.569	7.02	-87.6	-17.5
4.38	-330.24	-151.28	4.36	-789.695	-459.212	4.96	-815.979	-471.294	7.02	-92.9	-18.1
4.385	-315.214	-148.777	4.365	-793.452	-458.663	4.965	-814.744	-470.607	7.03	-90.8	-19.6
4.39	-310.212	-147.525	4.37	-794.721	-459.624	4.97	-818.518	-471.981	7.03	-96	-20.7
4.395	-298.948	-136.261	4.375	-792.164	-458.938	4.975	-818.489	-472.53	7.04	-89.7	-21.5
4.58	-98.6224	-49.9036	4.38	-788.502	-457.428	4.98	-816.025	-472.255	7.04	-87.1	-21.5
4.585	-89.8338	-41.1424	4.385	-783.429	-456.329	4.985	-814.75	-472.392	7.05	-82.8	-21
4.59	-88.6228	-44.8979	4.39	-793.44	-456.741	4.99	-816.008	-472.118	7.05	-84.9	-21.5
4.595	-82.3445	-38.6399	4.395	-788.455	-457.428	4.995	-813.48	-471.98	7.06	-88.1	-22.1
4.6	-86.1068	-34.8847	4.4	-784.687	-458.526	5	-809.759	-471.568	7.06	-90.2	-22.1
4.605	-84.8546	-41.1427	4.405	-787.215	-458.8	5.005	-809.747	-471.843	7.07	-95	-22.1
4.61	-87.3589	-46.1493	4.41	-793.434	-460.173	5.01	-813.462	-471.568	7.07	-96.6	-22.3
4.615	-82.3621	-44.8975	4.415	-792.211	-461.134	5.015	-809.741	-470.058	7.08	-95	-20.8
4.62	-78.5998	-43.646	4.42	-793.446	-460.723	5.02	-800.988	-467.724	7.08	-90.2	-19.7
4.625	-79.8284	-42.3945	4.425	-792.229	-460.173	5.025	-792.205	-465.253	7.09	-85.5	-19.5
4.63	-72.3449	-42.3943	4.43	-790.953	-460.036	5.03	-780.942	-462.233	7.09	-83.9	-18.9
4.635	-76.1014	-38.6395	4.435	-790.936	-460.173	5.035	-767.163	-456.878	7.1	-83.9	-18.5
4.64	-79.8343	-37.3882	4.44	-794.745	-460.036	5.04	-752.137	-450.975	7.1	-79.1	-18
4.645	-77.3476	-38.6395	4.445	-794.686	-459.075	5.045	-729.622	-444.385	7.11	-75.4	-18.1
4.65	-71.0928	-41.1426	4.45	-795.98	-458.663	5.05	-703.332	-436.696	7.11	-72.8	-18
4.655	-68.5885	-36.1367	4.455	-797.214	-458.114	5.055	-678.289	-428.047	7.12	-71.2	-18.1
4.66	-64.8144	-28.627	4.46	-789.701	-457.839	5.06	-651.983	-416.103	7.12	-77.5	-18.1
4.665	-61.0815	-24.8723	4.465	-789.731	-457.702	5.065	-635.728	-404.021	7.13	-79.1	-17.8
4.67	-63.5564	-29.8792	4.47	-802.205	-458.389	5.07	-619.444	-391.39	7.13	-77	-17.5
4.675	-63.5799	-34.8848	4.475	-807.225	-459.212	5.075	-611.932	-378.073	7.14	-76	-16.7
4.68	-62.3395	-39.8914	4.48	-803.492	-460.723	5.08	-590.622	-364.481	7.14	-71.2	-16.2
4.685	-56.0377	-39.8911	4.485	-797.226	-460.997	5.085	-575.631	-350.614	7.15	-73.3	-15.8
4.69	-57.3192	-36.1363	4.49	-797.226	-461.821	5.09	-554.345	-336.885	7.15	-76	-15.8
4.695	-56.0788	-24.8725	4.495	-793.469	-462.919	5.095	-544.298	-323.019	7.16	-81.2	-15.9
4.7	-63.5799	-24.8725	4.5	-790.971	-463.057	5.1	-531.794	-309.701	7.16	-74.4	-16.7
4.705	-59.8117	-24.8726	4.505	-792.217	-462.095	5.105	-506.769	-296.384	7.17	-71.7	-17.3
4.71	-57.3133	-29.8786	4.51	-792.199	-461.546	5.11	-499.268	-282.655	7.17	-68	-16.9
4.715	-56.0788	-32.3821	4.515	-792.217	-461.134	5.115	-481.72	-269.612	7.18	-67.5	-17
4.72	-53.5628	-31.13	4.52	-788.472	-460.585	5.12	-462.962	-255.746	7.18	-69.1	-16.7
4.725	-44.786	-27.3755	4.525	-788.449	-459.762	5.125	-439.183	-242.291	7.19	-71.7	-17.4
4.73	-46.044	-29.8789	4.53	-792.205	-458.938	5.13	-415.368	-229.935	7.19	-67.5	-18.4
4.735	-44.7977	-27.3757	4.535	-793.458	-458.938	5.135	-402.882	-218.402	7.2	-65.9	-18.4
4.74	-43.5338	-24.8728	4.54	-792.211	-458.663	5.14	-384.047	-207.694	7.2	-66.5	-18.1
4.745	-46.0616	-24.8723	4.545	-794.686	-458.526	5.145	-370.32	-196.71	7.21	-69.1	-17.7
4.75	-44.786	-26.1239	4.55	-799.724	-458.663	5.15	-351.55	-187.1	7.21	-67.5	-17.3
4.755	-47.2903	-26.1242	4.555	-799.73	-458.663	5.155	-341.492	-178.862	7.22	-69.6	-18
4.76	-47.2903	-19.8663	4.56	-792.158	-459.212	5.16	-330.258	-171.449	7.22	-72.8	-17.7
4.765	-38.5429	-17.3628	4.565	-788.496	-460.036	5.165	-322.745	-165.271	7.23	-76.5	-17.3
4.77	-36.0503	-18.6146	4.57	-787.191	-460.31	5.17	-316.449	-159.779	7.23	-78.1	-18.2
4.775	-37.2849	-16.1117	4.575	-789.683	-461.134	5.175	-302.704	-155.386	7.24	-78.1	-18.6
4.78	-43.5162	-19.8663	4.58	-787.197	-461.821	5.18	-288.937	-150.031	7.24	-78.6	-18.9
4.785	-47.3079	-17.3631	4.585	-793.469	-461.272	5.185	-275.163	-144.951	7.25	-76	-18.9
4.79	-43.5573	-21.118	4.59	-798.484	-460.585	5.19	-273.935	-139.322	7.25	-70.7	-19.5
4.795	-42.2817	-22.3694	4.595	-789.678	-459.761	5.195	-273.899	-135.341	7.26	-68.6	-20
4.8	-46.0558	-23.621	4.6	-787.215	-461.135	5.2	-265.117	-131.771	7.26	-69.6	-19.7
4.805	-46.0675	-23.6204	4.605	-788.461	-461.272	5.205	-256.393	-128.888	7.27	-71.2	-18.2
4.81	-42.2758	-26.124	4.61	-790.971	-461.134	5.21	-245.112	-125.319	7.27	-69.1	-18.5
4.815	-34.8217	-24.8726	4.615	-793.469	-460.86	5.215	-231.326	-122.298	7.28	-68.6	-18.4
4.82	-38.5194	-23.6206	4.62	-792.194	-460.585	5.22	-217.594	-119.552	7.28	-61.2	-17.7
4.825	-29.7779	-18.6143	4.625	-792.217	-460.997	5.225	-213.808	-116.395	7.29	-61.7	-17.7
4.83	-32.2939	-19.8665	4.63	-790.959	-460.722	5.23	-207.547	-114.198	7.29	-68.6	-17.3
4.835	-33.499	-8.6024	4.635	-790.942	-461.272	5.235	-208.805	-112.138	7.3	-72.8	-18.4
4.84	-37.2966	-13.6083	4.64	-795.956	-461.134	5.24	-201.275	-109.255	7.3	-72.3	-18
4.845	-33.5461	-13.6086	4.645	-792.235	-461.272	5.245	-195.032	-106.784	7.31	-69.1	-17.7
4.85	-28.5198	-18.6148	4.65	-797.208	-460.997	5.25	-188.777	-103.901	7.31	-71.2	-17.3
4.855	-29.7837	-21.1177	4.655	-794.692	-460.86	5.255	-180.035	-101.155	7.32	-69.6	-17.5
4.86	-34.7864	-17.3632	4.66	-794.716	-460.86	5.26	-176.238	-98.4094	7.32	-71.7	-17.1
4.865	-33.5402	-14.86	4.665	-795.956	-460.86	5.265	-171.235	-95.5263	7.33	-72.3	-16.9
4.87	-26.0214	-17.3629	4.67	-792.217	-460.311	5.27	-163.752	-93.8787	7.33	-74.4	-17.5
4.875	-24.7693	-18.6148	4.675	-788.443	-460.173	5.275	-164.969	-91.682	7.34	-75.4	-17.8
4.88	-29.7602	-11.1056	4.68	-785.921	-459.349	5.28	-159.966	-89.2109	7.34	-72.3	-18.2
4.885	-26.0155	-14.8597	4.685	-793.481	-458.114	5.285	-156.256	-86.0531	7.35	-69.6	-17.8
4.89	-26.0449	-11.1051	4.69	-794.686	-457.016	5.29	-146.192	-83.8564	7.35	-71.2	-18.6
4.895	-26.0038	-19.8665	4.695	-800.947	-456.741	5.295	-148.708	-82.209	7.36	-68.6	-19.3
4.9	-28.5198	-22.3692	4.7	-794.71	-456.741	5.3	-146.198	-80.8361	7.36	-64.9	-19.7
4.905	-28.5198	-24.8724	4.705	-790.953	-457.839	5.305	-143.723	-79.1885	7.37	-64.9	-18.8
4.91	-27.2677	-18.6147	4.71	-795.944	-457.839	5.31	-138.697	-77.2664	7.37	-63.8	-17.8
4.915	-29.772	-12.3568	4.715	-798.46	-457.702	5.315	-132.442	-75.3444	7.38	-65.9	-17.1
4.92	-28.514	-9.8535	4.72	-798.507	-458.114	5.32	-129.914	-73.6969	7.38	-62.2	-16.3
4.925	-37.2731	-13.6085	4.725	-795.938	-458.8	5.325	-124.912	-72.4612	7.39	-67.5	-16.3
4.93	-42.2934	-26.124	4.73	-790.971	-459.487	5.33	-127.457	-71.3628	7.39	-68	-17
4.935	-53.5628	-33.6336	4.735	-794.721	-460.86	5.335	-123.677	-69.7154	7.4	-69.6	-16.7
4.94	-58.5419	-39.8913	4.74	-787.179	-462.095	5.34	-122.384	-67.7933	7.4	-67.5	-16.6
4.945	-62.3043	-52.407	4.745	-790.965	-462.095	5.345	-113.648	-65.7339	7.41	-64.9	-16.2
4.95	-81.1217	-62.4191	4.75	-790.959	-460.585	5.35	-109.903	-65.0475	7.41	-62.8	-16
4.955	-91.1095	-78.6896	4.755	-794.704	-460.722	5.355	-111.144	-64.4984	7.42	-64.3	-15.9
4.96	-103.602	-91.2053	4.76	-794.71	-461.134	5.36	-109.898	-63.3999	7.42	-64.9	-16.2
4.965	-116.164	-96.211	4.765	-789.713	-461.272	5.365	-109.915	-62.0271	7.43	-63.8	-16.2
4.97	-136.157	-106.224	4.77	-788.455	-461.546	5.37	-103.637	-60.7914	7.43	-62.2	-16
4.975	-156.215	-124.998	4.775	-785.945	-461.272	5.375	-101.132	-59.9676	7.44	-60.1	-16.3
4.98	-179.982	-141.268	4.78	-787.197	-460.997	5.38	-98.6283	-57.7711	7.44	-61.2	-17.1
4.985	-207.524	-162.544	4.785	-792.194	-459.761	5.385	-93.6314	-55.5743	7.45	-60.1	-16.9
4.99	-240.08	-183.821	4.79	-797.196	-458.526	5.39	-93.6197	-54.8878	7.45	-61.2	-16.7
4.995	-275.151	-201.343	4.795	-793.446	-459.624	5.395	-92.344	-54.6133	7.46	-56.9	-16.9
5	-308.942	-220.116	4.8	-794.71	-461.134	5.4	-103.649	-54.3388	7.46	-57.5	-17
5.005	-343.978	-240.141	4.805	-795.956	-460.86	5.405	-101.132	-53.3776	7.47	-63.8	-17
5.01	-379.062	-268.927	4.81	-792.217	-460.448	5.41	-98.6341	-52.142	7.47	-65.4	-17.5
5.015	-426.614	-293.958	4.815	-795.95	-460.311	5.415	-88.6287	-52.0048	7.48	-64.3	-18.1
5.02	-471.685	-313.983	4.82	-793.416	-460.311	6.18	-0.972627	-5.8747	7.48	-64.9	-18.2
5.025	-504.247	-326.499	4.825	-793.469	-459.35	6.185	-14.7521	-6.5611	7.49	-66.4	-17.4
5.03	-535.545	-349.026	4.83	-798.437	-459.212	6.19	-18.485	-6.4239	7.49	-66.4	-17.1
5.035	-558.107	-364.046	4.835	-799.707	-459.212	6.195	-18.5027	-5.051	7.5	-65.9	-17.5
5.04	-589.381	-365.297	4.84	-797.202	-459.487	6.2	-12.2655	-3.8152	7.5	-65.4	-18
5.045	-604.419	-372.807	4.845	-790.965	-459.212	6.205	-10.9839	-3.2662	7.51	-64.3	-17.7
5.05	-621.943	-375.309	4.85	-792.194	-458.938	6.21	-6.0047	-3.5408	7.51	-63.8	-17.7
5.055	-644.487	-386.574	4.855	-790.918	-458.663	6.215	0.27364	-3.678	7.52	-65.4	-18.2
5.06	-664.498	-401.592	4.86	-788.449	-458.114	6.22	0.285397	-5.0509	7.52	-69.1	-18.9
5.065	-678.272	-406.599	4.865	-787.179	-456.741	6.225	1.5434	-5.051	7.53	-71.7	-19.1
5.07	-697.06	-405.347	4.87	-789.701	-456.878	6.23	-2.2307	-5.4628	7.53	-68	-19.2
5.075	-705.807	-407.85	4.875	-792.223	-458.114	6.235	-5.9812	-4.0899	7.54	-60.6	-19.2
5.08	-724.601	-414.108	4.88	-802.205	-458.114	6.24	-2.2424	-4.5018	7.54	-60.1	-20
5.085	-744.618	-421.618	4.885	-803.475	-457.565	6.245	-5.993	-5.0509	7.55	-66.5	-20.8
5.09	-755.858	-431.63	4.89	-802.223	-457.153	6.25	-9.7259	-4.9137	7.55	-67.5	-23
5.095	-773.453	-436.636	4.895	-799.73	-456.604	6.255	-14.7404	-4.9137	7.56	-70.7	-25.1
5.1	-792.194	-447.9	4.9	-793.463	-456.604	6.26	-8.509	-5.1883	7.56	-67	-28
5.105	-803.451	-461.667	4.905	-779.678	-457.428	6.265	-7.2275	-6.012	7.57	-67.5	-30.6
5.11	-814.744	-464.17	4.91	-779.69	-458.251	6.27	-8.4679	-6.5612	7.57	-62.2	-33.1
5.115	-823.521	-464.171	4.915	-785.927	-458.663	6.275	-4.7585	-5.8747	7.58	-64.3	-36.2
5.12	-829.723	-457.912	4.92	-790.924	-459.487	6.28	-4.7291	-5.8747	7.58	-69.6	-40.1
5.125	-838.517	-461.667	4.925	-792.217	-460.036	6.285	-5.9518	-6.012	7.59	-69.6	-44.9
5.13	-844.795	-467.925	4.93	-793.475	-460.173	6.29	-7.2569	-5.7375	7.59	-68.6	-50.6
5.135	-856.018	-475.435	4.935	-803.451	-461.683	6.295	-7.2334	-6.1493	7.6	-68	-55.7
5.14	-858.569	-481.692	4.94	-790.959	-462.233	6.3	-9.7494	-6.2866	7.6	-63.8	-63.1
5.145	-866.07	-480.44	4.945	-783.44	-462.37	6.305	-9.767	-6.9731	7.61	-64.9	-68.8
5.15	-872.302	-482.944	4.95	-787.209	-462.233	6.31	-4.7056	-7.2476	7.61	-68.6	-74.1
5.155	-884.847	-484.195	4.955	-789.695	-461.546	6.315	4.0477	-6.012	7.62	-76	-80
5.16	-884.882	-481.692	4.96	-782.171	-462.095	6.32	3.9889	-5.1882	7.62	-87.1	-86.9
5.165	-887.327	-479.189	4.965	-783.446	-461.821	6.325	-5.9695	-4.3646	7.63	-89.7	-93.5
5.17	-887.351	-485.447	4.97	-789.689	-462.507	6.33	-7.2157	-4.0899	7.63	-92.9	-98.8
5.175	-891.137	-490.453	4.975	-798.472	-462.095	6.335	-5.9871	-3.2662	7.64	-93.9	-104
5.18	-903.623	-491.705	4.98	-790.942	-461.546	6.34	-11.0016	-3.2662	7.64	-98.2	-110
5.185	-906.098	-484.195	4.985	-794.704	-461.821	6.345	-13.5	-3.9526	7.65	-96.6	-114
5.19	-904.904	-480.44	4.99	-793.481	-461.272	6.35	-18.5027	-4.3645	7.65	-101	-118
5.195	-909.895	-486.698	4.995	-792.194	-459.624	6.355	-17.274	-4.2273	7.66	-108	-123
5.2	-916.144	-489.202	5	-795.956	-460.173	6.36	-8.4973	-4.2271	7.66	-115	-127
5.205	-919.913	-495.459	5.005	-792.223	-459.899	6.365	-7.2451	-3.8153	7.67	-123	-128
5.21	-924.903	-500.466	5.01	-795.962	-459.349	6.37	-4.7585	-3.4035	7.67	-129	-130
5.215	-922.417	-501.717	5.015	-792.199	-458.663	6.375	2.7662	-2.8543	7.68	-133	-131
5.22	-926.173	-502.969	5.02	-793.446	-457.977	6.38	7.7748	-2.7169	7.68	-138	-133
5.225	-929.918	-501.717	5.025	-792.217	-457.702	6.385	1.5199	-3.4035	7.69	-136	-133
5.23	-934.932	-505.472	5.03	-793.422	-457.977	6.39	1.5375	-3.4035	7.69	-140	-134
5.235	-938.659	-509.226	5.035	-795.962	-458.526	6.395	5.2822	-2.5797	7.7	-140	-134
5.24	-938.689	-505.472	5.04	-794.692	-459.487	6.4	-3.4769	-2.3052	7.7	-150	-133
5.245	-944.955	-504.22	5.045	-792.229	-459.35	6.405	-7.2392	-2.3051	7.71	-150	-132
5.25	-943.686	-507.975	5.05	-794.704	-459.487	6.41	-7.2334	-2.3052	7.71	-153	-130
5.255	-941.181	-512.981	5.055	-790.953	-459.487	6.415	-4.7585	-2.0306	7.72	-150	-130
5.26	-941.158	-510.478	5.06	-794.698	-459.899	6.42	1.5434	-2.3051	7.72	-149	-130
5.265	-943.709	-500.466	5.065	-797.226	-459.761	6.425	-2.2365	-2.8543	7.73	-145	-129
5.27	-944.949	-501.717	5.07	-790.947	-460.036	6.43	-4.7349	-3.4036	7.73	-145	-129
5.275	-947.418	-506.724	5.075	-794.721	-459.624	6.435	-12.2302	-3.678	7.74	-149	-129
5.28	-947.454	-501.717	5.08	-784.698	-459.624	6.44	-12.2948	-4.2272	7.74	-152	-130
5.285	-947.424	-501.717	5.085	-787.173	-459.075	6.445	-9.72	-4.9137	7.75	-156	-130
5.29	-949.935	-506.724	5.09	-782.2	-458.8	6.45	-3.5004	-5.051	7.75	-161	-131
5.295	-952.462	-511.73	5.095	-790.953	-458.938	6.455	-0.966749	-4.0899	7.76	-162	-131
5.3	-953.738	-510.478	5.1	-797.196	-459.212	6.46	-1.0079	-3.5407	7.76	-165	-131
5.305	-958.717	-509.226	5.105	-798.49	-460.036	6.465	-8.4855	-3.9526	7.77	-165	-130
5.31	-961.198	-507.975	5.11	-789.719	-459.624	6.47	-9.7553	-4.7764	7.77	-168	-130
5.315	-962.491	-506.723	5.115	-793.44	-459.212	6.475	-4.7585	-4.2272	7.78	-173	-130
5.32	-951.21	-515.485	5.12	-794.71	-459.487	6.48	-2.2424	-4.0899	7.78	-178	-131
5.325	-953.709	-516.736	5.125	-790.983	-459.899	6.485	0.244247	-3.8153	7.79	-182	-131
5.33	-961.204	-514.233	5.13	-788.449	-459.761	6.49	0.297154	-3.6781	7.79	-184	-132
5.335	-966.23	-517.988	5.135	-790.924	-459.349	6.495	0.256004	-3.6781	7.8	-185	-132
5.34	-962.48	-510.478	5.14	-797.226	-459.487	6.5	-2.2189	-2.9916	7.8	-187	-133
5.345	-967.476	-506.723	5.145	-800.982	-458.8	6.505	-7.251	-2.717	7.81	-187	-134
5.35	-961.221	-504.22	5.15	-792.205	-458.389	6.51	-14.7521	-2.8543	7.81	-186	-136
5.355	-959.969	-510.479	5.155	-789.701	-457.839	6.515	-14.7345	-2.9916	7.82	-186	-137
5.36	-956.219	-510.478	5.16	-789.701	-457.702	6.52	-12.2713	-2.717	8.78	-228	-147
5.365	-956.183	-509.226	5.165	-790.953	-458.526	6.525	-12.2772	-3.2662	8.79	-230	-148
5.37	-961.227	-512.981	5.17	-784.716	-457.839	6.53	-12.2243	-5.051	8.79	-236	-148
5.375	-962.462	-516.736	5.175	-792.205	-458.389	6.535	-13.5058	-7.2477	8.8	-237	-148
5.38	-967.465	-515.485	5.18	-793.458	-459.212	6.54	-22.2591	-9.7188	8.8	-240	-148
5.385	-968.711	-510.478	5.185	-788.461	-459.761	6.545	-29.772	-12.1901	8.81	-242	-148
5.39	-964.984	-505.472	5.19	-792.205	-459.899	6.55	-44.8095	-15.7598	8.81	-245	-148
5.395	-958.741	-515.484	5.195	-794.721	-460.722	6.555	-47.302	-20.0158	8.82	-246	-148
5.4	-961.204	-525.497	5.2	-790.942	-461.546	6.56	-52.293	-25.5075	8.82	-250	-148
5.405	-961.227	-519.239	5.205	-790.965	-461.134	6.565	-61.0639	-32.2347	8.83	-251	-148
5.41	-963.714	-517.987	5.21	-790.959	-460.86	6.57	-77.3712	-39.7859	8.83	-251	-148
5.415	-959.958	-519.239	5.215	-789.701	-459.624	6.575	-97.3585	-47.4742	8.84	-248	-147
5.42	-961.216	-516.736	5.22	-787.191	-459.212	6.58	-109.88	-57.0846	8.84	-249	-147
5.425	-967.471	-514.233	5.225	-788.414	-459.212	6.585	-132.448	-67.9307	8.85	-247	-146
5.43	-964.966	-511.73	5.23	-790.959	-459.212	6.59	-158.725	-80.8361	8.85	-245	-145
5.435	-967.459	-512.981	5.235	-795.962	-458.938	6.595	-181.258	-94.2907	8.86	-245	-146
5.44	-969.975	-516.736	5.24	-794.692	-458.663	6.6	-202.521	-108.981	8.86	-247	-146
5.445	-972.473	-514.233	5.245	-792.205	-458.663	6.605	-238.857	-125.319	8.87	-248	-146
5.45	-968.74	-517.987	5.25	-789.713	-459.212	6.61	-277.656	-142.892	8.87	-252	-147
5.455	-972.467	-524.245	5.255	-790.942	-458.8	6.615	-306.449	-161.152	8.88	-254	-146
5.46	-968.723	-519.239	5.26	-795.962	-458.938	6.62	-340.24	-181.334	8.88	-255	-146
5.465	-976.236	-519.239	5.265	-790.971	-458.8	6.625	-372.819	-202.065	8.89	-259	-145
5.47	-973.737	-510.478	5.27	-785.945	-459.212	6.63	-405.351	-222.796	8.89	-261	-146
5.475	-977.47	-515.485	5.275	-783.464	-459.761	6.635	-431.623	-242.566	8.9	-262	-147
5.48	-970.004	-521.742	5.28	-793.434	-460.997	6.64	-450.44	-262.061	8.9	-264	-147
5.485	-969.992	-522.994	5.285	-794.68	-461.958	6.645	-477.976	-281.831	8.91	-266	-147
5.49	-973.72	-519.239	5.29	-792.241	-462.37	6.65	-499.244	-300.091	8.91	-267	-147
5.495	-975.019	-520.491	5.295	-797.19	-462.507	6.655	-516.769	-316.566	8.92	-267	-148
5.5	-972.45	-515.484	5.3	-795.968	-460.722	6.66	-530.577	-331.943	8.92	-265	-148
5.505	-973.767	-509.226	5.305	-785.945	-460.036	6.665	-538.049	-346.084	8.93	-263	-147
5.51	-973.731	-510.478	5.31	-782.218	-458.8	6.67	-558.095	-358.303	8.93	-265	-147
5.515	-972.473	-515.484	5.315	-787.179	-457.977	6.675	-579.388	-369.423	8.94	-260	-147
5.52	-968.758	-516.736	5.32	-785.927	-457.29	6.68	-590.645	-379.446	8.94	-261	-146
5.525	-968.717	-511.73	5.325	-792.229	-458.114	6.685	-604.431	-388.095	8.95	-263	-146
5.53	-971.233	-511.729	5.33	-795.944	-457.977	6.69	-618.192	-395.372	8.95	-257	-147
5.535	-974.977	-521.742	5.335	-798.437	-459.624	6.695	-625.711	-402.511	8.96	-258	-148
5.54	-971.262	-526.749	5.34	-798.466	-459.899	6.7	-643.206	-408.552	8.96	-253	-148
5.545	-968.693	-525.497	5.345	-794.71	-459.212	6.705	-658.249	-413.357	8.97	-254	-147
5.55	-968.723	-520.49	5.35	-790.959	-459.487	6.71	-667.014	-417.476	8.97	-253	-148
5.555	-968.729	-514.233	5.355	-790.994	-458.114	6.715	-677.037	-420.771	8.98	-260	-149
5.56	-972.467	-514.233	5.36	-788.402	-458.389	6.72	-688.295	-424.203	8.98	-257	-148
5.565	-980.033	-511.73	5.365	-788.472	-457.977	6.725	-699.576	-427.772	8.99	-254	-148
5.57	-978.722	-512.981	5.37	-789.719	-458.526	6.73	-709.593	-431.342	8.99	-253	-149
5.575	-976.241	-517.987	5.375	-790.947	-459.487	6.735	-713.35	-433.264	9	-250	-148
5.58	-978.746	-519.239	5.38	-790.942	-459.761	6.74	-707.083	-434.5	9	-249	-148
5.585	-973.749	-517.988	5.385	-785.945	-460.585	6.745	-712.091	-435.324	9.01	-250	-147
5.59	-969.957	-517.987	5.39	-783.481	-459.761	6.75	-722.097	-436.559	9.01	-252	-147
5.595	-966.218	-516.736	5.395	-792.194	-459.899	6.755	-728.364	-437.108	9.02	-249	-146
5.6	-971.25	-521.742	5.4	-792.199	-459.899	6.76	-735.865	-437.657	9.02	-245	-144
5.605	-978.722	-517.987	5.405	-798.472	-460.036	6.765	-732.108	-438.069	9.03	-243	-142
5.61	-976.247	-510.478	5.41	-800.953	-460.86	6.77	-740.891	-439.03	9.03	-252	-141
5.615	-967.482	-510.478	5.415	-792.241	-460.311	6.775	-747.14	-440.403	9.04	-254	-138
5.62	-969.975	-514.233	5.42	-789.695	-459.761	6.78	-749.615	-441.502	9.04	-250	-134
5.625	-969.986	-515.485	5.425	-784.669	-459.624	6.785	-748.433	-442.6	9.05	-251	-130
5.63	-975.001	-519.239	5.43	-784.728	-459.212	6.79	-757.128	-444.247	9.05	-249	-125
5.635	-978.758	-524.245	5.435	-789.683	-459.35	6.795	-762.154	-445.758	9.06	-249	-119
5.64	-976.23	-519.239	5.44	-789.695	-460.173	6.8	-763.418	-447.131	9.06	-254	-114
5.645	-973.778	-514.233	5.445	-793.475	-460.448	6.805	-769.684	-448.229	9.07	-252	-107
5.65	-967.471	-511.729	5.45	-795.95	-460.311	6.81	-775.928	-450.151	9.07	-245	-100
5.655	-976.236	-511.729	5.455	-794.716	-460.86	6.815	-780.93	-451.112	9.08	-238	-92.8
5.66	-977.488	-514.233	5.46	-788.437	-460.86	6.82	-773.453	-452.348	9.08	-232	-85.8
5.665	-983.742	-515.485	5.465	-788.467	-461.272	6.825	-772.165	-452.897	9.09	-227	-78.4
5.67	-976.236	-514.233	5.47	-787.191	-461.134	6.83	-782.206	-453.583	9.09	-226	-70.4
5.675	-976.236	-515.484	5.475	-788.431	-459.899	6.835	-783.417	-454.544	9.1	-221	-62.9
5.68	-972.479	-515.485	5.48	-793.499	-459.487	6.84	-788.467	-456.741	9.1	-221	-55.6
5.685	-968.705	-516.736	5.485	-797.196	-459.762	6.845	-782.206	-458.938	9.11	-220	-49.3
5.69	-973.743	-519.239	5.49	-799.707	-459.899	6.85	-780.93	-460.723	9.11	-215	-43.6
5.695	-977.505	-524.245	5.495	-797.237	-459.35	6.855	-783.44	-460.86	9.12	-212	-39
5.7	-976.23	-526.748	5.5	-792.188	-459.075	6.86	-784.704	-460.997	9.12	-204	-35
5.705	-980.004	-522.994	5.505	-784.716	-458.8	6.865	-793.452	-461.134	9.13	-199	-32
5.71	-975.007	-515.485	5.51	-783.446	-459.212	6.87	-797.202	-462.782	9.13	-187	-29.8
5.715	-979.986	-512.981	5.515	-787.167	-458.663	6.875	-800.994	-463.468	9.14	-184	-28.4
5.72	-978.758	-517.988	5.52	-792.194	-458.663	6.88	-802.205	-463.88	9.14	-182	-26.2
5.725	-979.998	-514.233	5.525	-794.704	-459.35	6.885	-798.46	-464.429	9.15	-175	-25.1
5.73	-979.986	-516.736	5.53	-792.211	-460.036	6.89	-798.472	-465.116	9.15	-167	-24.5
5.735	-977.488	-524.245	5.535	-794.704	-459.349	6.895	-797.226	-466.214	9.16	-164	-25.1
5.74	-972.473	-525.497	5.54	-795.974	-459.075	6.9	-803.451	-466.351	9.16	-162	-24.4
5.745	-979.986	-522.993	5.545	-787.215	-459.075	6.905	-798.478	-467.587	9.17	-161	-24.4
5.75	-983.731	-519.239	5.55	-785.927	-458.938	6.91	-795.962	-468.548	9.17	-159	-25.4
5.755	-980.004	-521.742	5.555	-785.962	-458.938	6.915	-798.454	-468.411	9.18	-155	-25.6
5.76	-972.497	-517.987	5.56	-793.458	-458.938	6.92	-800.982	-467.45	9.18	-156	-26.2
5.765	-964.954	-515.485	5.565	-789.695	-459.624	6.925	-806.014	-467.175	9.19	-155	-26.3
5.77	-973.749	-516.736	5.57	-792.211	-459.212	6.93	-809.718	-466.763	9.19	-154	-27
5.775	-973.72	-519.239	5.575	-797.208	-458.938	6.935	-807.243	-465.94	9.2	-150	-27.6
5.78	-979.992	-524.245	5.58	-795.944	-458.526	6.94	-804.739	-465.94	9.2	-147	-28.5
5.785	-979.998	-517.988	5.585	-790.936	-458.663	6.945	-805.973	-466.626	9.21	-140	-29.1
5.79	-978.74	-520.49	5.59	-787.215	-459.212	6.95	-809.724	-467.724	9.21	-136	-29.5
5.795	-978.752	-522.994	5.595	-793.493	-459.624	6.955	-813.51	-468.685	9.22	-138	-29.1
5.8	-977.505	-524.245	5.6	-794.704	-459.212	6.96	-807.231	-469.509	9.22	-136	-28.3
5.805	-976.224	-520.49	5.605	-793.446	-459.487	6.965	-807.231	-470.195	9.23	-134	-27.8
5.81	-973.737	-517.988	5.61	-788.461	-459.075	6.97	-804.727	-470.882	9.23	-133	-28.8
5.815	-975.001	-524.245	5.615	-784.71	-459.487	6.975	-803.475	-471.706	9.24	-132	-29.1
5.82	-978.728	-521.742	5.62	-795.962	-459.761	6.98	-800.982	-472.118	9.24	-125	-28.8
5.825	-976.236	-516.736	5.625	-792.199	-460.585	6.985	-804.739	-472.529	9.25	-126	-28.7
5.83	-973.72	-514.233	5.63	-788.461	-460.723	6.99	-814.744	-472.255	9.25	-126	-29.5
5.835	-978.734	-509.226	5.635	-785.927	-460.036	6.995	-818.471	-471.98	9.26	-126	-29.2
5.84	-981.279	-507.975	5.64	-788.419	-460.036	7	-807.26	-471.294	9.26	-122	-29.1
5.845	-978.734	-511.73	5.645	-784.698	-459.899	7.005	-807.249	-470.333	9.27	-118	-28
5.85	-981.244	-515.485	5.65	-790.965	-459.624	7.01	-805.985	-470.745	9.27	-117	-26.6
5.855	-978.74	-516.736	5.655	-797.214	-459.487	7.015	-805.985	-471.157	9.28	-113	-25.8
5.86	-981.268	-519.239	5.66	-797.196	-460.036	7.02	-804.75	-470.882	9.28	-113	-25
5.865	-974.995	-520.49	5.665	-788.461	-460.311	7.025	-808.489	-471.157	9.29	-115	-24.7
5.87	-981.244	-512.981	5.67	-784.692	-461.134	7.03	-813.486	-471.706	9.29	-112	-24.4
5.875	-978.758	-517.987	5.675	-787.179	-460.585	7.035	-812.263	-471.98	9.3	-115	-24
5.88	-973.737	-526.748	5.68	-790.971	-460.585	7.04	-818.512	-471.431	9.3	-118	-23.9
5.885	-976.247	-526.748	5.685	-793.446	-460.31	7.045	-812.228	-471.98	9.31	-115	-24.1
5.89	-977.452	-522.994	5.69	-795.95	-460.585	7.05	-816.014	-472.53	9.31	-116	-23.7
5.895	-978.74	-521.742	5.695	-792.205	-459.899	7.055	-816.014	-473.902	9.32	-112	-23
5.9	-975.007	-519.239	5.7	-789.707	-459.075	7.06	-817.225	-474.177	9.32	-109	-22.3
5.905	-974.96	-516.736	5.705	-789.701	-459.075	7.065	-818.495	-473.216	9.33	-107	-21.8
5.91	-982.502	-511.729	5.71	-788.431	-459.075	7.07	-814.768	-472.53	9.33	-109	-22.3
5.915	-983.754	-507.975	5.715	-780.965	-459.075	7.075	-814.726	-471.706	9.34	-103	-22.6
5.92	-978.746	-512.981	5.72	-768.42	-457.016	7.08	-812.228	-470.882	9.34	-104	-23.6
5.925	-977.499	-514.233	5.725	-763.371	-455.505	7.085	-812.263	-471.431	9.35	-97.1	-24
5.93	-977.488	-515.484	5.73	-753.401	-451.661	7.09	-812.24	-471.706	9.35	-97.1	-23.7
5.935	-976.224	-514.233	5.735	-738.387	-446.581	7.095	-814.744	-471.568	9.36	-95	-23.4
5.94	-980.01	-519.239	5.74	-727.088	-440.678	7.1	-809.706	-470.607	9.36	-93.4	-23
5.945	-977.494	-519.239	5.745	-704.573	-433.813	7.105	-809.741	-469.372	9.37	-95	-23.7
5.95	-974.989	-517.987	5.75	-682.034	-425.438	7.11	-815.996	-469.509	9.37	-97.1	-23.3
5.955	-976.247	-519.239	5.755	-659.507	-415.691	7.115	-815.99	-469.921	9.38	-96.6	-23.3
5.96	-978.728	-528	5.76	-639.473	-404.845	7.12	-816.002	-470.608	9.38	-96	-21.9
5.965	-975.013	-528	5.765	-625.699	-393.587	7.125	-820.999	-471.294	9.39	-95	-21.1
5.97	-976.241	-519.239	5.77	-605.683	-381.368	7.13	-816.002	-471.706	9.39	-89.7	-21.1
5.975	-978.722	-519.239	5.775	-589.393	-367.913	7.135	-814.75	-471.706	9.4	-84.9	-20.4
5.98	-977.476	-514.232	5.78	-565.608	-354.184	7.14	-809.712	-471.98	9.4	-84.9	-19.9
5.985	-977.523	-515.484	5.785	-543.064	-340.18	7.145	-814.744	-471.568	9.41	-88.1	-20.6
5.99	-973.737	-520.491	5.79	-521.76	-326.863	7.15	-819.753	-471.843	9.41	-94.5	-20.7
5.995	-972.456	-519.239	5.795	-516.78	-312.996	7.155	-815.996	-472.255	9.42	-99.7	-21.4
6	-968.717	-521.742	5.8	-513.018	-299.404	7.16	-816.002	-471.843	9.42	-101	-21.8
6.005	-967.482	-519.239	5.805	-503.007	-286.087	7.165	-813.492	-471.706	9.43	-101	-21.9
6.01	-974.966	-517.987	5.81	-483.002	-273.045	7.17	-817.26	-471.568	9.43	-99.2	-21.5
6.015	-982.496	-511.729	5.815	-465.472	-259.865	7.175	-815.979	-471.98	9.44	-96	-21.5
6.02	-986.253	-514.233	5.82	-446.66	-246.273	7.18	-814.726	-471.568	9.44	-93.9	-21.4
6.025	-979.992	-517.987	5.825	-434.174	-233.916	7.185	-815.996	-471.019	9.45	-93.4	-21.4
6.03	-979.998	-517.988	5.83	-411.624	-222.521	7.19	-812.246	-470.882	9.45	-91.8	-21.5
6.035	-981.244	-516.736	5.835	-394.094	-211.95	7.195	-815.99	-471.706	9.46	-92.3	-21.4
6.04	-974.995	-519.239	5.84	-384.112	-203.026	7.2	-813.486	-471.981	9.46	-89.7	-20.8
6.045	-974.983	-521.742	5.845	-365.282	-194.239	7.205	-821.011	-470.745	9.47	-84.4	-20.2
6.05	-978.752	-522.994	5.85	-350.268	-185.315	7.21	-818.512	-470.195	9.47	-84.4	-19.2
6.055	-977.476	-521.742	5.855	-341.521	-177.627	7.215	-813.486	-470.882	9.48	-82.3	-19.1
6.06	-979.992	-530.503	5.86	-339.011	-171.174	7.22	-808.483	-470.882	9.48	-86	-18.9
6.065	-974.989	-526.748	5.865	-325.231	-164.858	7.225	-802.217	-470.47	9.49	-89.7	-19.2
6.07	-979.998	-525.497	5.87	-316.478	-159.779	7.23	-807.231	-469.646	9.49	-87.1	-19.9
6.075	-977.505	-517.987	5.875	-305.226	-154.424	7.235	-820.987	-469.784	9.5	-87.1	-20.7
6.08	-971.198	-520.49	5.88	-295.162	-150.168	7.24	-822.239	-470.196	9.5	-83.9	-20.6
6.085	-969.998	-520.491	5.885	-288.949	-146.736	7.245	-822.28	-469.921	9.51	-84.9	-19.9
6.09	-973.725	-517.987	5.89	-275.134	-143.166	7.25	-818.471	-471.706	9.51	-86	-19.5
6.095	-977.476	-510.478	5.895	-268.873	-140.283	7.255	-817.26	-472.667	9.52	-89.7	-19.7
6.1	-978.728	-505.471	5.9	-272.659	-137.675	7.26	-813.498	-474.04	9.52	-93.9	-20
6.105	-977.476	-506.724	5.905	-271.401	-135.203	7.265	-807.208	-473.628	9.53	-89.7	-19.6
6.11	-981.25	-509.226	5.91	-260.102	-132.595	7.27	-813.486	-474.177	9.53	-90.8	-18.9
6.115	-979.986	-509.227	5.915	-246.376	-129.987	7.275	-818.5	-475.275	9.54	-91.3	-18.8
6.12	-983.748	-511.73	5.92	-245.129	-127.927	7.28	-818.489	-474.863	9.54	-90.8	-17.8
6.125	-985.012	-515.484	5.925	-242.578	-125.456	7.285	-815.979	-474.314	9.55	-85.5	-17.4
6.13	-980.015	-517.988	5.93	-232.608	-123.534	7.29	-814.762	-474.589	9.55	-81.8	-17.8
6.135	-976.218	-524.245	5.935	-226.318	-121.337	7.295	-817.26	-475.001	9.56	-81.8	-18
6.14	-968.711	-524.245	5.94	-217.565	-118.591	7.3	-809.712	-474.589	9.56	-77	-18.2
6.145	-973.749	-526.749	5.945	-212.562	-116.532	7.305	-807.213	-474.04	9.57	-78.6	-17.7
6.15	-982.49	-522.993	5.95	-202.533	-114.472	7.31	-809.741	-473.765	9.57	-72.3	-17.5
6.155	-986.223	-521.742	5.955	-198.776	-113.374	7.315	-815.979	-472.53	9.58	-72.3	-18
6.16	-980.01	-517.988	5.96	-190	-111.315	7.32	-819.747	-471.019	9.58	-71.7	-19.3
6.165	-973.725	-514.233	5.965	-187.531	-109.255	7.325	-812.24	-470.195	9.59	-76	-20
6.17	-978.752	-517.987	5.97	-183.733	-106.235	7.33	-808.507	-469.784	9.59	-74.4	-20.8
6.175	-981.209	-521.742	5.975	-183.768	-103.764	7.335	-812.234	-470.607	9.6	-76.5	-20.8
6.18	-976.236	-517.987	5.98	-185.02	-102.254	7.34	-815.979	-471.157	9.6	-76	-20.7
6.185	-972.485	-516.736	5.985	-183.739	-100.194	7.345	-814.744	-471.98	9.61	-79.7	-19.3
6.19	-969.975	-514.233	5.99	-185.026	-98.684	7.35	-816.002	-472.53	9.61	-78.6	-18.2
6.195	-981.232	-511.73	5.995	-177.513	-96.7619	7.355	-809.735	-472.667	9.62	-76.5	-17.3
6.2	-988.734	-515.484	6	-172.481	-94.8398	7.36	-812.228	-471.843	9.62	-75.4	-17.3
6.205	-986.282	-517.987	6.005	-167.484	-93.1923	7.365	-812.251	-470.745	9.63	-76	-16.9
6.21	-986.247	-515.484	6.01	-161.247	-90.721	7.37	-812.228	-470.745	9.63	-76	-17.7
6.215	-981.238	-512.981	6.015	-157.444	-88.5244	7.375	-818.5	-471.157	9.64	-74.4	-18.4
6.22	-977.494	-514.233	6.02	-153.693	-87.426	7.38	-817.236	-471.706	9.64	-73.3	-18.6
6.225	-977.511	-520.491	6.025	-154.992	-85.5039	7.385	-817.248	-471.157	9.65	-70.2	-18.2
6.23	-976.265	-519.239	6.03	-146.192	-84.2683	7.39	-815.961	-470.608	9.65	-69.6	-18
6.235	-969.986	-524.245	6.035	-146.21	-82.209	7.395	-819.759	-471.431	9.66	-69.1	-18.5
6.24	-972.473	-526.749	6.04	-138.72	-81.3852	7.4	-812.257	-471.157	9.66	-69.6	-18.6
6.245	-976.265	-520.49	6.045	-137.415	-80.0123	7.405	-813.468	-471.019	9.67	-68.6	-18.6
6.25	-974.989	-520.49	6.05	-131.178	-78.7767	7.41	-813.486	-471.431	9.67	-71.7	-18.1
6.255	-982.49	-517.988	6.055	-136.198	-77.1292	7.415	-819.741	-471.157	9.68	-75.4	-19.5
6.26	-982.514	-517.987	6.06	-134.935	-75.7562	7.42	-812.24	-471.981	9.68	-77.5	-19.5
6.265	-979.998	-516.736	6.065	-131.184	-75.3444	7.425	-813.468	-472.118	9.69	-74.9	-19.7
6.27	-976.253	-515.484	6.07	-124.912	-74.3833	7.43	-808.507	-473.216	9.69	-73.8	-19.6
6.275	-976.247	-517.988	6.075	-119.903	-73.4223	7.435	-815.99	-474.314	9.7	-72.8	-18.9
6.28	-969.969	-519.239	6.08	-116.176	-71.2256	7.44	-821.005	-475.275	9.7	-67	-18.4
6.285	-966.218	-521.742	6.085	-117.422	-69.7154	7.445	-820.993	-474.452	9.71	-63.8	-17.7
6.29	-967.488	-520.491	6.09	-112.39	-69.029	7.45	-821.016	-474.452	9.71	-58.5	-17.7
6.295	-974.966	-520.49	6.095	-108.639	-68.0679	7.455	-816.002	-474.452	9.72	-58.5	-17.8
6.3	-977.47	-519.239	6.1	-104.901	-66.9696	7.46	-810.97	-474.726	9.72	-56.9	-18
6.305	-978.763	-524.245	6.105	-106.141	-65.7339	7.465	-813.504	-474.314	9.73	-53.8	-17.7
6.31	-978.722	-519.239	6.11	-103.607	-64.4983	7.47	-815.996	-474.177	9.73	-54.8	-17.5
6.315	-982.467	-517.987	6.115	-109.915	-62.9881	7.475	-1000	-473.765	9.74	-55.9	-17.3
6.32	-987.523	-519.239	6.12	-112.39	-62.1644	7.48	-817.248	-473.765	9.74	-60.1	-18.2
6.325	-981.262	-515.485	6.125	-112.39	-60.9287	7.485	-822.239	-473.902	9.75	-65.9	-17.8
6.33	-974.977	-519.239	6.13	-103.631	-60.1049	7.49	-821.011	-474.04	9.75	-74.4	-17.3
6.335	-976.224	-514.233	6.135	-98.6341	-60.1049	7.495	-810.994	-473.353	9.76	-69.6	-17.8
6.34	-975.007	-515.484	6.14	-97.3643	-58.5948	7.5	-808.483	-472.941	9.76	-67.5	-18.1
6.345	-974.989	-520.491	6.145	-97.382	-57.6337	7.505	-814.75	-471.706	9.77	-59.1	-17.1
6.35	-979.986	-520.49	6.15	-98.64	-56.8099	7.51	-817.254	-471.019	9.77	-56.4	-17
6.355	-980.01	-522.994	6.155	-94.8542	-55.8489	7.515	-817.278	-470.882	9.78	-57.5	-16.3
6.36	-978.752	-519.24	6.16	-93.6314	-55.0252	7.52	-812.246	-471.157	9.78	-56.9	-15.9
6.365	-972.461	-516.736	6.165	-93.6432	-54.0641	7.525	-812.251	-471.019	9.79	-54.3	-15.3
6.37	-976.253	-519.239	6.17	-83.5731	-52.6912	7.53	-814.744	-471.294	9.79	-56.9	-15.2
6.375	-973.755	-521.742	6.175	-81.0923	-51.7302	7.535	-819.759	-471.843	9.8	-57.5	-16.2
6.38	-973.702	-522.993	6.18	-74.8551	-51.1811	7.54	-818.5	-471.568	9.8	-59.1	-16.4
6.385	-972.509	-522.993	6.185	-82.3562	-50.2199	7.545	-817.236	-471.431	9.8	-61.7	-16.4
6.39	-973.72	-516.736	6.19	-84.8429	-49.6708	7.55	-813.521	-471.157	9.8	-62.8	-16.3
6.395	-984.977	-509.226	6.195	-81.0923	-48.4352	7.555	-813.498	-471.019	9.8	-62.8	-16.7
6.4	-981.274	-506.723	6.2	-82.3621	-47.0623	7.56	-811.005	-471.019	9.8	-59.6	-16.9
6.405	-978.74	-514.233	6.205	-77.3476	-46.7877	7.565	-810.958	-471.019	9.8	-60.6	-16.2
6.41	-976.247	-517.988	6.21	-87.3531	-47.3368	7.57	-814.773	-471.431	9.8	-58	-16.4
6.415	-971.215	-515.485	6.215	-82.3386	-47.7488	7.575	-812.263	-471.431	9.8	-56.9	-17.3
6.42	-963.749	-506.723	6.48	-34.7629	-23.1735	7.58	-810.982	-471.157	9.8	-61.2	-17.7
6.425	-944.926	-496.711	6.485	-32.2645	-21.9379	7.585	-805.985	-470.882	9.8	-66.4	-17.5
6.43	-937.454	-487.95	6.49	-41.0472	-21.3886	7.59	-812.246	-471.294	9.9	-67.5	-17.7
6.435	-913.669	-465.422	6.495	-43.528	-21.8006	7.595	-817.248	-472.392	9.9	-70.1	-17.3
6.44	-886.075	-450.403	6.5	-33.5284	-22.3498	7.6	-823.509	-473.902	9.9	-65.9	-16.9
6.445	-862.349	-440.391	6.505	-27.2853	-21.6633	7.605	-823.509	-474.04	9.9	-65.4	-16.4
6.45	-841.027	-425.372	6.51	-28.5198	-21.3887	7.61	-822.245	-474.589	9.9	-62.2	-16.2
6.455	-822.245	-407.85	6.515	-27.2618	-21.2515	7.615	-823.533	-474.314	9.9	-63.3	-16.2
6.46	-800.97	-397.837	6.52	-28.5081	-20.8396	7.62	-813.48	-474.726	9.9	-63.3	-16.2
6.465	-774.687	-385.322	6.525	-33.5343	-20.7022	7.625	-807.231	-474.452	9.9	-63.3	-16.9
6.47	-755.899	-369.052	6.53	-34.7688	-21.3887	7.63	-804.721	-473.902	9.9	-64.3	-16.7
6.475	-740.885	-352.781	6.535	-33.5284	-21.9379	7.635	-809.73	-472.942	9.9	-63.3	-17.7
6.48	-728.346	-345.272	6.54	-34.7629	-21.3887	7.64	-813.474	-472.392	9.9	-65.9	-18
6.485	-705.848	-336.511	6.545	-31.0418	-19.8785	7.645	-819.741	-471.706	9.9	-63.8	-18.6
6.49	-690.817	-329.002	6.55	-31.0065	-19.7412	7.65	-820.987	-471.019	9.9	-64.3	-18.8
6.495	-672.04	-317.737	6.555	-34.7806	-20.2904	7.655	-817.284	-470.333	9.9	-65.9	-18.6
6.5	-645.704	-307.725	6.56	-33.5167	-20.153	7.66	-818.483	-470.47	9.9	-67	-19.2
6.505	-620.702	-290.203	6.565	-32.2763	-19.8785	7.665	-815.984	-470.882	9.9	-67	-18.9
6.51	-583.138	-268.927	6.57	-33.5284	-19.4666	7.67	-814.773	-471.431	9.9	-71.7	-17.8
6.515	-556.855	-251.405	6.575	-32.2645	-19.3292	7.675	-815.984	-471.431	9.9	-72.3	-17.1
6.52	-533.058	-240.141	6.58	-27.2736	-19.0548	7.68	-814.738	-472.53	9.9	-71.7	-17.4
6.525	-509.238	-231.379	6.585	-24.781	-18.231	7.685	-813.486	-472.118	9.9	-74.9	-17.8
6.53	-487.999	-217.613	6.59	-23.5112	-18.9174	7.69	-815.984	-472.53	10	-75.4	-16.7
6.535	-461.698	-205.098	6.595	-18.5085	-19.0547	7.695	-813.492	-472.392	10	-69.1	-15.6
6.54	-441.657	-196.336	6.6	-15.9807	-19.3294	7.7	-817.278	-471.706	10	-66.5	-15.1
6.545	-417.861	-193.833	6.605	-22.2767	-18.7802	7.705	-814.738	-471.157	10	-64.9	-16
6.55	-401.601	-190.078	6.61	-28.5316	-18.6428	7.71	-812.228	-471.431	10	-67	-16
6.555	-391.572	-173.808	6.615	-28.4846	-18.7802	7.715	-808.495	-472.392	10	-69.1	-16
6.56	-381.578	-170.053	6.62	-26.0332	-19.7412	7.72	-807.219	-472.804	10	-74.4	-16
6.565	-361.532	-162.544	6.625	-27.2794	-18.6428	7.725	-814.732	-473.628	10	-74.9	-16
6.57	-350.257	-161.293	6.63	-25.9979	-17.9564	7.73	-809.735	-473.353	10	-70.7	-16.2
6.575	-341.521	-156.286	6.635	-21.0187	-17.819	7.735	-815.99	-473.216	10	-68.6	-16.4
6.58	-337.753	-160.041	6.64	-13.5	-18.2311	7.74	-816.008	-473.491	10	-61.2	-17
6.585	-322.727	-156.286	6.645	-18.4792	-17.8191	7.745	-813.492	-473.079	10	-58	-17.3
6.59	-306.473	-147.525	6.65	-23.4995	-16.9953	7.75	-812.234	-472.942	10	-49	-17.1
6.595	-293.928	-141.268	6.655	-25.9862	-16.4462	7.755	-807.249	-472.941	10	-45.8	-18.2
6.78	-103.619	-52.4068	6.66	-24.7575	-15.7597	7.76	-812.24	-473.353	10	-48	-19.2
6.785	-94.8836	-48.6521	6.665	-24.7516	-14.7986	7.765	-810.994	-472.942	10	-49	-19.5
6.79	-88.6052	-42.3942	6.67	-31.0124	-13.5631	7.77	-809.694	-472.255	10	-49.5	-18.9
6.795	-83.6084	-46.1491	6.675	-28.5198	-12.602	7.775	-807.296	-472.255	10	-53.2	-19.5
6.8	-81.11	-44.8972	6.68	-26.0155	-12.4647	7.78	-809.694	-470.882	10	-56.4	-21.3
6.805	-74.8551	-41.1425	6.685	-19.7489	-11.5037	7.785	-812.246	-471.019	10	-56.4	-21.8
6.81	-79.8578	-48.6525	6.69	-22.2532	-11.2291	7.79	-809.753	-470.195	10.1	-54.8	-23.7
6.815	-81.0923	-43.6457	6.695	-23.5112	-11.0917	7.795	-813.474	-470.47	10.1	-54.3	-25.6
6.82	-79.8696	-32.3815	6.7	-23.4819	-11.5037	7.8	-814.744	-469.647	10.1	-59.1	-28.7
6.825	-71.081	-34.8851	6.705	-21.0011	-12.3275	7.805	-815.979	-468.96	10.1	-54.8	-29.8
6.83	-68.5944	-36.1366	6.71	-16.0043	-13.5631	7.81	-807.231	-469.372	10.1	-54.3	-32.2
6.835	-63.5682	-41.1427	6.715	-18.4792	-14.9359	7.815	-809.73	-468.823	10.1	-49	-36.2
6.84	-72.3214	-36.1366	6.72	-14.7462	-15.7598	7.82	-816.002	-470.745	10.1	-50.6	-40.7
6.845	-79.8637	-36.1366	6.725	-12.2478	-15.6224	7.825	-817.236	-472.667	10.1	-48	-44.5
6.85	-74.8316	-37.3879	6.73	-27.2794	-15.2104	7.83	-818.512	-472.667	10.1	-54.3	-48.7
6.855	-71.0987	-29.879	6.735	-29.7661	-14.3868	7.835	-817.284	-473.079	10.1	-58.5	-53.7
6.86	-63.574	-37.3882	6.74	-23.5054	-14.1123	7.84	-818.495	-473.902	10.1	-61.2	-60.4
6.865	-57.3016	-41.1424	6.745	-17.2623	-13.9748	7.845	-818.536	-474.314	10.1	-61.2	-67.1
6.87	-57.3251	-39.8911	6.75	-14.7345	-13.7004	7.85	-813.468	-474.863	10.1	-61.7	-74.2
6.875	-54.8267	-39.8911	6.755	-19.7372	-13.4257	7.855	-813.504	-474.863	10.1	-67	-81.2
6.88	-54.8267	-32.3817	6.76	-19.7548	-13.9749	7.86	-809.747	-474.589	10.1	-72.3	-88.1
6.885	-51.0114	-28.6272	6.765	-17.2682	-12.8766	7.865	-810.952	-474.04	10.1	-80.2	-93.5
6.89	-51.0702	-31.1302	6.77	-17.2035	-12.1901	7.87	-808.507	-473.628	10.1	-86	-99.8
6.895	-51.0702	-33.6332	6.775	-18.5262	-11.5037	7.875	-812.222	-473.353	10.1	-85.5	-105
6.9	-56.0318	-27.3757	6.78	-23.4995	-11.3665	7.88	-813.504	-473.216	10.1	-88.7	-111
6.905	-52.3224	-24.8724	6.785	-18.485	-11.229	7.885	-812.228	-472.942	10.1	-92.9	-115
6.91	-48.5601	-28.627	6.79	-17.274	-10.8172	7.89	-818.489	-472.804	10.2	-98.2	-119
6.915	-47.302	-28.6273	6.795	-20.9834	-10.1308	7.895	-819.782	-472.53	10.2	-97.1	-122
6.92	-52.293	-27.3758	6.8	-19.7313	-9.9934	7.9	-818.495	-471.98	10.2	-500	-126
6.925	-51.0761	-23.6207	6.805	-18.5262	-9.3071	7.905	-811.005	-471.431	10.2	-500	-128
6.93	-58.5478	-27.3758	6.81	-17.2564	-8.8951	7.91	-812.24	-470.47	10.2	-115	-130
6.935	-54.809	-31.1304	6.815	-14.7286	-9.3071	7.915	-813.521	-469.784	10.2	-119	-132
6.94	-52.3282	-27.3755	6.82	-14.7286	-9.8562	7.92	-813.521	-469.921	10.2	-127	-133
6.945	-48.5307	-24.8723	6.825	-16.0278	-10.8173	7.925	-819.729	-470.196	10.2	-135	-133
6.95	-39.8185	-23.621	6.83	-19.7431	-11.5036	7.93	-818.512	-470.47	10.2	-139	-132
6.955	-33.5343	-23.6208	6.835	-17.2564	-11.9156	7.935	-811.017	-470.47	10.2	-144	-131
6.96	-31.0241	-26.124	6.84	-12.2713	-11.2292	7.94	-814.738	-471.019	10.2	-143	-131
6.965	-34.7864	-24.8722	6.845	-14.7462	-11.2291	7.945	-812.222	-470.333	10.2	-147	-132
6.97	-36.0092	-24.8723	6.85	-12.2302	-11.0919	7.95	-809.753	-471.019	10.2	-147	-131
6.975	-43.5632	-16.1115	6.855	-16.0101	-11.9155	7.955	-805.985	-471.294	10.2	-152	-130
6.98	-48.5248	-16.1114	6.86	-14.758	-12.0529	7.96	-812.24	-471.431	10.2	-157	-131
6.985	-42.3111	-11.1051	6.865	-13.4882	-11.5036	7.965	-814.75	-471.019	10.2	-157	-131
6.99	-36.0268	-16.1114	6.87	-12.2655	-11.3663	7.97	-813.492	-471.294	10.2	-160	-131
6.995	-36.0268	-14.86	6.875	-16.0043	-11.0918	7.975	-816.008	-472.667	10.2	-164	-131
7	-39.795	-13.6084	6.88	-13.4823	-11.2291	7.98	-819.764	-473.902	10.2	-165	-130
7.005	-33.5284	-17.363	6.885	-14.7697	-10.5427	7.985	-821.005	-473.765	10.2	-168	-130
7.01	-34.7688	-27.3755	6.89	-17.2505	-9.1697	7.99	-813.486	-473.216	10.3	-169	-129
7.015	-29.7896	-29.8788	6.895	-20.9893	-8.8951	7.995	-812.263	-472.667	10.3	-171	-128
7.02	-32.2763	-27.3755	6.9	-15.9984	-8.8952	8	-810.988	-472.942	10.3	-170	-129
7.025	-32.2763	-18.6144	6.905	-13.5529	-9.8562	8.005	-814.738	-472.942	10.3	-171	-131
7.03	-33.5343	-19.8663	6.91	-13.4941	-10.5427	8.01	-812.228	-472.941	10.3	-167	-131
7.035	-31.03	-23.6206	6.915	-17.2388	-10.4054	8.015	-813.492	-472.255	10.3	-165	-131
7.04	-32.2939	-22.3692	6.92	-19.7607	-10.6799	8.02	-807.243	-471.157	10.3	-168	-132
7.045	-28.5081	-16.1115	6.925	-18.5085	-11.5037	8.025	-794.704	-469.372	10.3	-175	-134
7.05	-24.7516	-18.6145	6.93	-26.0038	-12.4647	8.03	-780.924	-466.489	10.3	-176	-134
7.055	-23.5348	-14.86	6.935	-31.0124	-14.1123	8.035	-763.418	-460.86	10.3	-181	-134
7.06	-29.7485	-12.3565	6.94	-37.3025	-16.4462	8.04	-748.415	-454.544	10.3	-183	-135
7.065	-29.7661	-9.8536	6.945	-44.7625	-18.9175	8.045	-728.334	-447.817	10.3	-187	-135
7.07	-33.5343	-12.3569	6.95	-41.0413	-21.9379	8.05	-709.581	-439.168	10.3	-189	-135
7.075	-27.2501	-12.3569	6.955	-49.8004	-26.4685	8.055	-678.307	-428.871	10.3	-189	-135
7.08	-28.514	-9.8536	6.96	-53.5451	-31.5483	8.06	-659.496	-418.025
7.085	-22.2709	-6.099	6.965	-66.0842	-37.0401	8.065	-641.966	-406.218
7.09	-17.2446	-11.1051	6.97	-81.0982	-43.2182	8.07	-624.465	-394.273
7.095	-22.2532	-19.8663	6.975	-92.3499	-51.0438	8.075	-610.674	-381.23
7.1	-32.2704	-28.6269	6.98	-103.625	-60.3797	8.08	-595.654	-367.913
7.105	-31.0065	-21.1175	6.985	-121.173	-71.2257	8.085	-581.91	-354.184
7.11	-24.7752	-19.8663	6.99	-151.183	-83.582	8.09	-564.321	-339.768
7.115	-26.0332	-19.8661	6.995	-181.24	-96.3501	8.095	-553.122	-324.941
7.12	-27.2501	-19.8662	7	-213.808	-111.59	8.1	-533.058	-310.525
7.125	-33.5225	-26.124	7.005	-246.317	-128.339	8.105	-511.784	-296.521
7.13	-32.2645	-31.1301	7.01	-281.412	-146.187	8.11	-489.239	-282.243
7.135	-41.0295	-41.1426	7.015	-311.469	-164.584	8.115	-476.729	-268.651
7.14	-53.5628	-43.6463	7.02	-336.46	-183.942	8.12	-452.921	-255.197
7.145	-66.0489	-52.4068	7.025	-372.789	-203.712	8.125	-439.165	-242.566
7.15	-74.8727	-63.6707	7.03	-414.104	-223.482	8.13	-421.647	-229.798
7.155	-87.3707	-77.4382	7.035	-434.151	-242.566	8.135	-401.624	-217.441
7.16	-99.8628	-89.9535	7.04	-450.399	-261.375	8.14	-384.094	-206.458
7.165	-113.648	-101.218	7.045	-465.472	-279.772	8.145	-372.789	-196.024
7.17	-129.926	-112.482	7.05	-487.975	-296.933	8.15	-359.039	-187.1
7.175	-147.462	-130.003	7.055	-511.742	-312.859	8.155	-345.272	-178.588
7.18	-171.229	-145.022	7.06	-523.041	-327.824	8.16	-335.266	-171.449
7.185	-198.765	-160.041	7.065	-533.064	-341.004	8.165	-321.481	-163.898
7.19	-230.056	-178.814	7.07	-549.313	-353.086	8.17	-311.464	-157.719
7.195	-266.392	-198.84	7.075	-564.35	-364.893	8.175	-301.482	-152.228
7.2	-307.713	-226.374	7.08	-579.37	-375.464	8.18	-297.678	-147.011
7.205	-343.978	-242.644	7.085	-591.874	-384.388	8.185	-288.925	-142.892
7.21	-380.296	-272.682	7.09	-606.917	-392.214	8.19	-270.166	-139.185
7.215	-425.368	-293.958	7.095	-619.427	-398.117	8.195	-261.384	-135.204
7.22	-467.935	-313.983	7.1	-631.931	-403.609	8.2	-256.381	-131.359
7.225	-500.491	-331.505	7.105	-640.719	-407.865	8.205	-251.355	-127.927
7.23	-535.533	-344.02	7.11	-655.774	-411.572	8.21	-246.364	-124.358
7.235	-561.834	-365.297	7.115	-672.017	-415.965	8.215	-237.575	-121.2
7.24	-581.886	-374.058	7.12	-680.764	-419.123	8.22	-226.359	-118.728
7.245	-598.14	-371.555	7.125	-685.802	-420.771	8.225	-217.547	-116.257
7.25	-618.192	-382.819	7.13	-690.811	-422.006	8.23	-207.559	-114.473
7.255	-645.728	-389.077	7.135	-694.556	-423.379	8.235	-201.298	-112.138
7.26	-663.217	-394.083	7.14	-695.814	-424.615	8.24	-198.788	-109.805
7.265	-675.791	-397.837	7.145	-700.793	-426.674	8.245	-190.029	-107.883
7.27	-695.784	-404.095	7.15	-707.071	-427.361	8.25	-188.794	-104.588
7.275	-708.323	-416.611	7.155	-708.306	-428.047	8.255	-183.762	-101.43
7.28	-728.375	-426.623	7.16	-705.802	-429.832	8.26	-172.511	-97.8602
7.285	-742.072	-431.63	7.165	-708.312	-431.479	8.265	-168.754	-94.5653
7.29	-754.664	-430.378	7.17	-718.335	-432.166	8.27	-162.476	-92.5058
7.295	-769.655	-435.384	7.175	-724.595	-431.891	8.275	-164.986	-90.5837
7.3	-782.194	-440.391	7.18	-728.364	-432.578	8.28	-158.749	-88.5244
7.305	-793.458	-446.649	7.185	-725.848	-433.401	8.285	-156.221	-87.1514
7.31	-800.965	-454.158	7.19	-734.619	-433.401	8.29	-152.435	-84.4056
7.315	-810.994	-457.913	7.195	-743.389	-433.951	8.295	-147.456	-81.9344
7.32	-824.744	-457.913	7.2	-747.111	-434.912	8.3	-141.219	-79.4631
7.325	-836.013	-460.416	7.205	-748.386	-436.971	8.305	-144.928	-77.8157
7.33	-849.798	-464.17	7.21	-749.65	-439.03	8.31	-146.204	-76.4427
7.335	-856.041	-475.434	7.215	-759.661	-439.991	8.315	-143.688	-74.3834
7.34	-862.337	-481.692	7.22	-764.676	-441.639	8.32	-131.202	-73.9716
7.345	-859.809	-479.189	7.225	-762.136	-443.973	8.325	-134.911	-73.6969
7.35	-861.038	-475.435	7.23	-764.652	-446.444	8.33	-129.932	-73.6969
7.355	-866.076	-479.189	7.235	-770.919	-448.229	8.335	-118.686	-72.5986
7.36	-872.355	-484.195	7.24	-772.165	-448.778	8.34	-108.645	-71.3628
7.365	-879.808	-482.944	7.245	-777.168	-449.053	8.345	-107.393	-68.8916
7.37	-878.58	-482.944	7.25	-777.197	-449.876	8.35	-104.883	-66.4204
7.375	-883.618	-484.195	7.255	-775.928	-450.7	8.355	-104.889	-64.4982
7.38	-891.096	-487.95	7.26	-773.4	-451.936	8.36	-111.15	-63.5372
7.385	-899.872	-489.202	7.265	-774.669	-453.309	8.365	-111.15	-62.3017
7.39	-903.611	-500.466	7.27	-777.203	-454.27	8.37	-109.886	-60.3795
7.395	-903.623	-502.969	7.275	-779.702	-454.682	8.375	-103.649	-59.2812
7.4	-911.124	-496.711	7.28	-785.909	-455.368	8.38	-96.1298	-57.771
7.405	-911.148	-497.962	7.285	-779.69	-456.466	8.385	-94.8483	-56.3981
7.41	-917.42	-494.208	7.29	-779.696	-457.29	8.39	-96.1298	-54.476
7.415	-923.628	-500.466	7.295	-780.918	-457.839	8.395	-97.429	-52.9658
7.42	-929.936	-499.214	7.3	-777.162	-457.977	8.4	-96.1416	-52.4167
7.425	-931.152	-495.459	7.305	-787.209	-458.663	8.405	-91.0919	-52.2793
7.43	-938.659	-502.969	7.31	-784.681	-458.938	8.41	-87.3648	-51.7303
7.435	-932.44	-500.466	7.315	-789.701	-458.8	8.415	-82.3621	-51.181
7.44	-934.938	-506.723	7.32	-787.185	-459.075	9.18	-3.4769	-7.1104
7.445	-932.404	-504.22	7.325	-787.173	-458.8	9.185	-5.9695	-6.424
7.45	-941.164	-504.22	7.33	-789.731	-459.075	9.19	-7.2569	-5.8747
7.455	-936.196	-502.968	7.335	-797.237	-460.036	9.195	-7.2451	-6.1493
7.46	-941.17	-500.466	7.34	-795.909	-460.173	9.2	-7.2157	-6.424
7.465	-942.445	-502.969	7.345	-793.463	-460.173	9.205	-5.9871	-6.6985
7.47	-947.483	-509.226	7.35	-790.971	-461.134	9.21	-6.0047	-6.5611
7.475	-948.659	-507.975	7.355	-798.454	-461.821	9.215	-10.9957	-6.8359
7.48	-944.961	-506.724	7.36	-797.232	-462.37	9.22	-14.7521	-7.2477
7.485	-944.926	-505.471	7.365	-798.448	-462.37	9.225	-9.7318	-6.4239
7.49	-953.685	-514.233	7.37	-802.217	-461.821	9.23	-9.7553	-6.4239
7.495	-951.216	-509.227	7.375	-805.985	-461.683	9.235	-12.2537	-7.1104
7.5	-948.671	-515.484	7.38	-802.234	-460.448	9.24	-13.4823	-7.6595
7.505	-946.231	-514.233	7.385	-800.953	-461.134	9.245	-12.2596	-7.2476
7.51	-951.14	-514.232	7.39	-799.724	-460.997	9.25	-8.509	-7.7969
7.515	-953.726	-515.484	7.395	-795.968	-460.997	9.255	-7.2392	-7.5222
7.52	-954.967	-514.233	7.4	-802.187	-460.997	9.26	-4.7349	-6.8358
7.525	-958.688	-509.226	7.405	-802.24	-462.37	9.265	1.5317	-5.0509
7.53	-959.987	-507.975	7.41	-802.234	-462.37	9.27	0.291276	-4.0899
7.535	-959.963	-509.226	7.415	-795.956	-462.233	9.275	-5.9988	-4.5018
7.54	-959.952	-507.975	7.42	-792.229	-462.37	9.28	-8.4855	-4.2273
7.545	-958.7	-502.969	7.425	-797.19	-462.782	9.285	-14.7345	-3.4035
7.55	-961.204	-501.717	7.43	-800.923	-462.095	9.29	-13.4882	-2.8543
7.555	-958.694	-505.472	7.435	-800.988	-461.958	9.295	-13.5352	-2.4425
7.56	-957.465	-507.975	7.44	-804.721	-461.683	9.3	-9.7376	-2.717
7.565	-962.468	-511.73	7.445	-808.483	-461.409	9.305	-5.9753	-3.4035
7.57	-967.441	-514.232	7.45	-799.718	-460.997	9.31	-2.26	-3.8154
7.575	-963.72	-521.742	7.455	-800.97	-460.997	9.315	-3.4769	-4.5018
7.58	-966.224	-521.742	7.46	-799.701	-461.958	9.32	-3.471	-4.6391
7.585	-964.984	-515.484	7.465	-802.229	-463.606	9.325	-2.2365	-4.0899
7.59	-962.485	-511.73	7.47	-802.24	-464.841	9.33	-3.5063	-4.2272
7.595	-961.204	-507.975	7.475	-803.445	-464.567	9.335	-3.4652	-4.6391
7.6	-964.978	-506.724	7.48	-803.481	-464.978	9.34	-8.5149	-3.6781
7.605	-961.21	-505.472	7.485	-797.226	-464.567	9.345	-8.509	-2.8543
7.61	-963.708	-509.227	7.49	-805.961	-464.978	9.35	-3.4534	-3.2661
7.615	-972.485	-517.987	7.495	-803.504	-464.704	9.355	-1.0138	-3.9526
7.62	-976.241	-515.485	7.5	-799.718	-463.743	9.36	-0.96087	-3.6781
7.625	-969.992	-512.981	7.505	-795.944	-463.057	9.365	-4.6938	-3.1289
7.63	-966.23	-514.233	7.51	-797.22	-462.782	9.37	-9.7553	-3.1289
7.635	-971.233	-514.233	7.515	-800.965	-461.958	9.375	-12.2478	-3.5408
7.64	-969.992	-520.49	7.52	-800.965	-462.095	9.38	-12.2361	-2.9916
7.645	-967.506	-522.994	7.525	-805.961	-463.88	9.385	-9.7494	-2.4425
7.65	-967.465	-528	7.53	-807.225	-465.116	9.39	-2.2483	-2.717
7.655	-967.494	-524.245	7.535	-805.973	-464.979	9.395	-2.213	-2.9916
7.66	-968.746	-522.994	7.54	-807.202	-465.253	9.4	9.0387	-2.8543
7.665	-972.479	-520.49	7.545	-806.003	-465.665	9.405	0.250126	-2.717
7.67	-969.963	-517.987	7.55	-808.507	-467.038	9.41	0.285397	-3.5408
7.675	-971.268	-517.987	7.555	-810.982	-467.175	9.415	-0.978506	-4.6392
7.68	-963.714	-514.233	7.56	-804.739	-467.038	9.42	-6.0047	-4.9137
7.685	-963.708	-515.484	7.565	-797.202	-466.901	9.425	-0.96087	-5.0509
7.69	-967.471	-514.232	7.57	-794.71	-466.901	9.43	-2.2483	-5.3255
7.695	-968.746	-517.987	7.575	-794.733	-466.763	9.435	-4.7349	-5.7374
7.7	-971.221	-524.245	7.58	-803.451	-466.763	9.44	-3.4887	-5.7374
7.705	-973.725	-519.239	7.585	-804.703	-465.665	9.445	-5.9518	-4.7764
7.71	-978.769	-514.232	7.59	-811.011	-464.429	9.45	-6.0047	-4.0898
7.715	-981.209	-516.736	7.595	-812.228	-464.292	9.455	-9.7259	-3.2662
7.72	-973.743	-515.485	7.6	-809.73	-464.292	9.46	-7.2157	-2.3052
7.725	-972.497	-516.736	7.605	-806.003	-464.567	9.465	-7.2628	-1.6187
7.73	-975.001	-517.987	7.61	-797.214	-464.292	9.47	-3.4887	-1.8933
7.735	-969.957	-517.987	7.615	-798.454	-464.292	9.475	-0.984384	-2.3052
7.74	-972.497	-522.994	7.62	-800.97	-465.116	9.48	-3.5063	-2.4424
7.745	-972.503	-516.736	7.625	-803.475	-465.802	9.485	0.279519	-2.3052
7.75	-976.206	-516.736	7.63	-803.463	-467.175	9.49	-0.972627	-2.5797
7.755	-978.763	-519.239	7.635	-805.985	-467.175	9.495	-4.7349	-2.9916
7.76	-976.253	-520.49	7.64	-805.973	-467.175	9.5	-4.7173	-3.4035
7.765	-977.464	-514.233	7.645	-797.196	-465.94	9.505	-8.4973	-3.9526
7.77	-976.265	-502.969	7.65	-799.718	-465.665	9.51	-9.7612	-3.5407
7.775	-971.233	-502.969	7.655	-799.73	-465.94	9.515	-8.4973	-3.5407
7.78	-964.972	-507.975	7.66	-802.211	-465.527	9.52	-7.2275	-4.2273
7.785	-964.966	-512.981	7.665	-807.213	-464.841	9.525	-6.0106	-4.5018
7.79	-968.746	-515.485	7.67	-807.243	-464.017	9.53	-4.7408	-6.1493
7.795	-973.72	-511.729	7.675	-808.495	-462.644	9.535	-12.2243	-8.6205
7.8	-976.247	-516.736	7.68	-807.202	-462.644	9.54	-24.7693	-11.2291
7.805	-975.036	-522.994	7.685	-806.014	-461.958	9.545	-32.2822	-13.7004
7.81	-971.192	-522.993	7.69	-799.701	-462.37	9.55	-36.0386	-17.6819
7.815	-972.497	-526.748	7.695	-803.451	-462.782	9.555	-42.2876	-21.1141
7.82	-973.749	-517.988	7.7	-797.232	-462.919	9.56	-47.2903	-25.5074
7.825	-976.224	-512.981	7.705	-798.448	-462.233	9.565	-63.574	-31.5484
7.83	-974.989	-510.478	7.71	-798.484	-462.507	9.57	-78.5939	-38.9621
7.835	-978.758	-514.233	7.715	-805.979	-463.468	9.575	-94.8895	-47.6114
7.84	-978.752	-514.233	7.72	-808.483	-464.704	9.58	-112.39	-57.4965
7.845	-973.731	-512.981	7.725	-807.225	-464.841	9.585	-132.43	-68.7545
7.85	-971.256	-512.981	7.73	-805.991	-465.802	9.59	-152.447	-81.1107
7.855	-967.471	-515.485	7.735	-807.243	-466.626	9.595	-182.51	-94.4281
7.86	-969.975	-519.239	7.74	-800.965	-466.763	9.6	-220.057	-109.393
7.865	-970.004	-524.245	7.745	-802.223	-466.763	9.605	-250.091	-125.731
7.87	-976.212	-519.239	7.75	-799.707	-466.901	9.61	-278.908	-143.99
7.875	-978.769	-512.981	7.755	-799.718	-465.802	9.615	-317.701	-163.074
7.88	-981.238	-515.485	7.76	-802.217	-465.253	9.62	-349.01	-182.981
7.885	-977.488	-519.24	7.765	-803.475	-465.802	9.625	-376.558	-203.163
7.89	-974.995	-522.994	7.77	-805.973	-466.626	9.63	-397.85	-223.345
7.895	-973.714	-529.251	7.775	-804.709	-466.351	9.635	-424.145	-243.252
7.9	-977.505	-529.251	7.78	-808.483	-466.214	9.64	-450.405	-262.061
7.905	-978.758	-521.743	7.785	-809.735	-465.665	9.645	-467.923	-280.459
7.91	-971.233	-519.239	7.79	-802.193	-465.116	9.65	-491.737	-298.169
7.915	-973.749	-515.484	7.795	-795.98	-463.743	9.655	-508.015	-315.056
7.92	-967.494	-507.975	7.8	-797.22	-463.057	9.66	-528.026	-330.707
7.925	-971.233	-509.227	7.805	-804.715	-463.88	9.665	-544.316	-344.848
7.93	-971.209	-514.233	7.81	-803.481	-465.253	9.67	-560.6	-357.479
7.935	-973.737	-519.239	7.815	-804.745	-465.802	9.675	-580.605	-367.913
7.94	-973.731	-521.742	7.82	-811.005	-465.39	9.68	-600.627	-378.073
7.945	-974.96	-519.239	7.825	-805.973	-464.292	9.685	-610.691	-386.86
7.95	-978.763	-514.233	7.83	-793.469	-463.743	9.69	-615.694	-394.548
7.955	-983.76	-507.975	7.835	-790.959	-463.606	9.695	-623.177	-401.001
7.96	-979.968	-511.729	7.84	-802.205	-464.155	9.7	-641.989	-407.316
7.965	-975.007	-520.491	7.845	-803.481	-464.155	9.705	-656.991	-412.533
7.97	-974.995	-521.742	7.85	-803.486	-464.841	9.71	-670.759	-417.201
7.975	-973.708	-520.49	7.855	-805.967	-464.567	9.715	-674.557	-421.32
7.98	-973.737	-519.239	7.86	-804.721	-464.155	9.72	-693.315	-425.164
7.985	-972.52	-515.485	7.865	-800.988	-464.017	9.725	-700.799	-427.635
7.99	-969.951	-514.233	7.87	-800.941	-464.017	9.73	-703.315	-429.42
7.995	-971.233	-521.742	7.875	-812.234	-464.704	9.735	-705.848	-431.067
8	-971.233	-516.736	7.88	-809.765	-466.077	9.74	-719.616	-433.813
8.005	-975.007	-519.239	7.885	-804.709	-466.901	9.745	-722.05	-435.186
8.01	-981.244	-512.981	7.89	-797.202	-468.136	9.75	-722.132	-436.971
8.015	-977.511	-511.73	7.895	-797.237	-468.411	9.755	-722.109	-437.795
8.02	-972.473	-510.478	7.9	-803.475	-468.548	9.76	-734.607	-438.756
8.025	-978.728	-516.736	7.905	-804.703	-467.862	9.765	-733.372	-438.893
8.03	-978.758	-516.736	7.91	-803.457	-466.626	9.77	-732.102	-439.168
8.035	-971.221	-520.49	7.915	-798.478	-465.39	9.775	-735.888	-440.541
8.04	-973.737	-521.742	7.92	-802.217	-464.978	9.78	-743.384	-443.149
8.045	-976.247	-524.245	7.925	-804.727	-464.292	9.785	-753.401	-445.483
8.05	-979.992	-521.742	7.93	-795.974	-463.468	9.79	-754.641	-446.17
8.055	-978.734	-516.736	7.935	-799.712	-462.782	9.795	-759.679	-447.954
8.06	-971.233	-512.981	7.94	-805.997	-462.919	9.8	-759.638	-448.366
8.065	-963.714	-515.485	7.945	-807.213	-463.88	9.805	-758.409	-448.915
8.07	-967.459	-512.981	7.95	-810.958	-464.017	9.81	-768.444	-450.151
8.075	-972.497	-524.245	7.955	-802.246	-464.429	9.815	-773.394	-451.387
8.08	-973.725	-522.994	7.96	-804.721	-465.39	9.82	-779.69	-452.897
8.085	-978.74	-519.239	7.965	-802.205	-465.94	9.825	-780.954	-454.956
8.09	-979.998	-519.239	7.97	-802.234	-466.214	9.83	-784.681	-456.741
8.095	-977.494	-519.239	7.975	-804.721	-465.94	9.835	-790.942	-458.526
8.1	-973.749	-516.736	7.98	-804.692	-464.978	9.84	-785.957	-459.899
8.105	-976.224	-520.491	7.985	-798.49	-464.292	9.845	-787.215	-461.272
8.11	-976.236	-520.49	7.99	-802.229	-464.017	9.85	-788.419	-462.782
8.115	-977.499	-515.484	7.995	-807.213	-463.88	9.855	-793.475	-463.331
8.12	-969.963	-515.485	8	-804.756	-464.429	9.86	-793.434	-464.017
8.125	-969.969	-517.987	8.005	-802.217	-464.704	9.865	-790.953	-464.567
8.13	-978.752	-519.239	8.01	-798.425	-464.978	9.87	-787.203	-464.704
8.135	-984.977	-521.743	8.015	-803.51	-465.802	9.875	-787.191	-464.292
8.14	-983.731	-519.239	8.02	-810.994	-466.214	9.88	-785.945	-463.331
8.145	-973.772	-516.736	8.025	-810.952	-465.802	9.885	-790.942	-463.606
8.15	-974.983	-515.484	8.03	-802.246	-466.489	9.89	-794.721	-464.429
8.155	-974.966	-519.239	8.035	-803.486	-466.901	9.895	-794.71	-463.743
8.16	-971.256	-515.484	8.04	-803.486	-467.175	9.9	-799.742	-464.978
8.165	-973.731	-519.239	8.045	-803.457	-466.763	9.905	-808.436	-466.351
8.17	-973.737	-522.994	8.05	-804.739	-466.901	9.91	-807.26	-466.077
8.175	-980.01	-514.233	8.055	-805.985	-467.175	9.915	-807.213	-466.489
8.18	-981.238	-514.233	8.06	-802.229	-466.214	9.92	-804.739	-467.038
8.185	-977.511	-512.981	8.065	-802.217	-465.253	9.925	-804.739	-467.312
8.19	-973.737	-516.736	8.07	-803.469	-465.253	9.93	-805.955	-466.489
8.195	-973.714	-519.239	8.075	-802.234	-465.802	9.935	-811.023	-467.312
8.2	-971.233	-520.491	8.08	-802.229	-465.116	9.94	-807.225	-468.274
8.205	-974.983	-520.49	8.085	-805.967	-464.704	9.945	-803.486	-469.509
8.21	-981.215	-519.239	8.09	-804.721	-464.017	9.95	-805.997	-469.921
8.215	-979.998	-522.994	8.095	-799.73	-464.704	9.955	-803.486	-469.646
8.22	-983.742	-522.994	8.1	-803.469	-464.429	9.96	-804.703	-470.745
8.225	-977.488	-525.497	8.105	-808.495	-464.978	9.965	-810.97	-471.294
8.23	-967.465	-517.988	8.11	-810.964	-465.528	9.97	-813.51	-471.843
8.235	-973.749	-514.233	8.115	-808.483	-465.253	9.975	-812.234	-471.431
8.24	-978.711	-510.478	8.12	-802.229	-465.528	9.98	-809.747	-471.157
8.245	-976.247	-514.233	8.125	-802.205	-466.763	9.985	-812.228	-470.882
8.25	-980.021	-510.478	8.13	-799.724	-467.038	9.99	-816.02	-470.333
8.255	-978.699	-511.729	8.135	-798.454	-467.312	9.995	-816.008	-470.882
8.26	-972.485	-512.981	8.14	-798.472	-466.763	10	-810.982	-471.294
8.265	-972.485	-515.484	8.145	-799.724	-466.351	10.005	-807.237	-471.294
8.27	-973.731	-516.736	8.15	-799.701	-466.489	10.01	-808.489	-471.294
8.275	-977.476	-517.987	8.155	-804.727	-466.763	10.015	-809.735	-471.157
8.28	-977.505	-524.245	8.16	-803.481	-466.489	10.02	-813.48	-469.784
8.285	-977.464	-519.239	8.165	-802.223	-466.901	10.025	-809.753	-469.372
8.29	-975.001	-520.49	8.17	-805.973	-466.763	10.03	-814.726	-469.784
8.295	-974.972	-520.491	8.175	-807.237	-467.175	10.035	-814.762	-470.333
8.3	-973.714	-525.497	8.18	-805.979	-466.901	10.04	-818.465	-470.745
8.305	-976.247	-521.742	8.185	-808.46	-466.351	10.045	-817.248	-471.568
8.31	-977.511	-521.742	8.19	-807.237	-465.528	10.05	-823.509	-471.98
8.315	-981.262	-516.736	8.195	-808.507	-465.665	10.055	-824.755	-472.941
8.32	-979.968	-516.736	8.2	-807.219	-465.802	10.06	-821.022	-473.902
8.325	-975.013	-511.729	8.205	-807.225	-465.94	10.065	-817.254	-475.001
8.33	-971.262	-511.73	8.21	-803.492	-466.077	10.07	-814.744	-475.001
8.335	-976.2	-512.981	8.215	-803.475	-466.077	10.075	-812.222	-474.177
8.34	-977.482	-516.736	8.22	-797.214	-465.665	10.08	-813.498	-473.216
8.345	-976.241	-520.491	8.225	-797.214	-464.567	10.085	-812.228	-472.804
8.35	-973.731	-517.987	8.23	-800.959	-464.841	10.09	-810.988	-472.255
8.355	-977.488	-514.233	8.235	-802.223	-465.528	10.095	-810.988	-471.431
8.36	-977.47	-517.988	8.24	-805.973	-465.665	10.1	-812.251	-471.431
8.365	-977.494	-522.994	8.245	-807.225	-465.665	10.105	-810.988	-471.843
8.37	-982.496	-522.994	8.25	-804.709	-465.94	10.11	-810.97	-472.255
8.375	-984.995	-520.49	8.255	-802.223	-466.626	10.115	-812.24	-472.255
8.38	-979.98	-520.49	8.26	-798.472	-467.038	10.12	-813.527	-472.941
8.385	-978.734	-525.497	8.265	-805.979	-467.038	10.125	-818.489	-474.452
8.39	-973.755	-519.239	8.27	-812.24	-466.489	10.13	-818.471	-474.589
8.395	-969.928	-516.736	8.275	-813.492	-465.94	10.135	-818.524	-474.863
8.4	-968.723	-517.987	8.28	-803.463	-465.94	10.14	-817.254	-474.863
8.405	-966.23	-516.736	8.285	-793.487	-465.39	10.145	-817.219	-474.863
8.41	-967.441	-512.982	8.29	-794.704	-465.253	10.15	-821.016	-474.04
8.415	-972.485	-517.987	8.295	-797.173	-464.979	10.155	-819.77	-473.353
8.42	-979.992	-519.239	8.3	-798.478	-464.704	10.16	-818.518	-472.804
8.425	-978.74	-520.491	8.305	-798.46	-464.017	10.165	-818.489	-472.942
8.43	-976.23	-520.491	8.31	-800.947	-464.567	10.17	-817.236	-472.255
8.435	-980.027	-517.987	8.315	-799.724	-464.978	10.175	-817.248	-471.294
8.44	-976.212	-517.987	8.32	-804.733	-464.704	10.18	-811.011	-470.882
8.445	-977.464	-521.742	8.325	-807.219	-465.253	10.185	-813.504	-471.294
8.45	-967.476	-522.994	8.33	-810.97	-464.841	10.19	-815.973	-471.431
8.455	-976.218	-521.742	8.335	-806.014	-465.253	10.195	-817.278	-471.431
8.46	-978.763	-522.994	8.34	-802.181	-465.802	10.2	-818.512	-471.843
8.465	-981.197	-520.49	8.345	-804.733	-465.665	10.205	-818.512	-471.431
8.47	-978.758	-519.239	8.35	-799.742	-465.94	10.21	-822.245	-472.667
8.475	-979.986	-517.987	8.355	-795.938	-466.214	10.215	-818.524	-473.216
8.48	-980.004	-519.239	8.36	-792.217	-465.528	10.22	-816.008	-473.216
8.485	-973.72	-525.497	8.365	-795.956	-465.802	10.225	-816.002	-472.118
8.49	-973.767	-524.245	8.37	-802.223	-465.802	10.23	-807.237	-471.706
8.495	-974.983	-520.491	8.375	-800.959	-466.489	10.235	-804.733	-471.706
8.5	-978.722	-514.233	8.38	-805.979	-467.038	10.24	-809.735	-471.157
8.505	-976.247	-514.233	8.385	-803.481	-466.351	10.245	-814.726	-470.745
8.51	-972.473	-516.736	8.39	-805.973	-465.94	10.25	-818.495	-469.784
8.515	-977.499	-519.239	8.395	-805.979	-466.901	10.255	-819.764	-469.784
8.52	-979.968	-519.239	8.4	-804.721	-466.901	10.26	-823.521	-469.921
8.525	-977.482	-520.49	8.405	-805.979	-465.94	10.265	-823.503	-470.608
8.53	-977.494	-516.736	8.41	-800.953	-465.39	10.27	-821.011	-471.843
8.535	-981.262	-519.239	8.415	-799.707	-464.978	10.275	-812.24	-472.804
8.54	-979.98	-521.742	8.42	-803.463	-463.468	10.28	-813.486	-473.765
8.545	-972.491	-524.245	8.425	-805.985	-463.057	10.285	-818.53	-474.177
8.55	-972.491	-525.497	8.43	-810.988	-464.017	10.29	-822.239	-474.314
8.555	-972.479	-520.491	8.435	-810.976	-465.116	10.295	-817.231	-473.491
8.56	-976.23	-512.981	8.44	-808.483	-466.351	10.3	-811.017	-472.941
8.565	-976.253	-514.232	8.445	-805.991	-466.489	10.305	-819.753	-473.353
8.57	-978.746	-520.491	8.45	-800.965	-467.175	10.31	-822.251	-474.04
8.575	-978.722	-519.239	8.455	-799.724	-467.038	10.315	-818.489	-474.04
8.58	-974.983	-521.742	8.46	-794.71	-467.038	10.32	-816.02	-474.177
8.585	-971.221	-519.239	8.465	-795.95	-466.351	10.325	-818.5	-474.177
8.59	-976.241	-521.742	8.47	-795.985	-465.528	10.33	-813.457	-474.726
8.595	-977.47	-519.239	8.475	-800.953	-465.802	10.335	-814.779	-474.04
8.6	-973.731	-515.485	8.48	-799.712	-465.802	10.34	-817.242	-473.353
8.605	-971.239	-517.987	8.485	-805.997	-465.116	10.345	-817.242	-473.765
8.61	-973.714	-516.736	8.49	-799.701	-464.567	10.35	-817.254	-473.079
8.615	-969.998	-515.485	8.495	-804.727	-465.802	10.355	-808.489	-473.216
8.62	-964.966	-505.472	8.5	-804.715	-465.94	10.36	-813.486	-472.392
8.625	-947.43	-496.711	8.505	-807.249	-464.704	10.365	-812.24	-473.216
8.63	-931.158	-482.944	8.51	-808.489	-463.331	10.37	-813.527	-473.491
8.635	-911.142	-469.177	8.515	-812.251	-464.155	10.375	-810.952	-473.353
8.64	-892.365	-460.416	8.52	-807.231	-465.116	10.38	-805.991	-472.941
8.645	-866.053	-445.397	8.525	-804.727	-465.665	10.385	-814.75	-472.942
8.65	-842.291	-427.875	8.53	-802.258	-465.665	10.39	-813.474	-471.98
8.655	-818.495	-410.354	8.535	-794.698	-465.665	10.395	-805.985	-470.195
8.66	-799.712	-394.082	8.54	-792.223	-465.528	10.4	-806.008	-469.784
8.665	-780.93	-382.819	8.545	-795.968	-465.253	10.405	-807.231	-469.784
8.67	-764.664	-374.058	8.55	-797.19	-464.979	10.41	-815.973	-470.745
8.675	-747.146	-370.303	8.555	-802.24	-464.567	10.415	-824.755	-470.608
8.68	-732.096	-356.536	8.56	-802.199	-464.155	10.42	-821.016	-470.882
8.685	-712.074	-341.517	8.565	-804.733	-463.057	10.425	-815.979	-470.745
8.69	-685.802	-334.008	8.57	-810.988	-463.606	10.43	-812.24	-471.157
8.695	-670.759	-320.241	8.575	-803.475	-463.88	10.435	-810.988	-470.882
8.7	-650.725	-305.222	8.58	-797.208	-464.841	10.44	-810.999	-471.431
8.705	-623.225	-287.7	8.585	-797.202	-464.704	10.445	-814.744	-472.804
8.71	-595.665	-271.43	8.59	-799.724	-465.39	10.45	-818.483	-472.941
8.715	-565.608	-251.405	8.595	-799.695	-465.802	10.455	-817.266	-472.804
8.72	-540.583	-235.135	8.6	-797.226	-465.665	10.46	-816.008	-471.431
8.725	-510.531	-222.619	8.605	-799.73	-464.155	10.465	-810.994	-471.157
8.73	-484.219	-212.607	8.61	-805.961	-463.468	10.47	-815.996	-470.058
8.735	-460.44	-201.343	8.615	-810.976	-463.056	10.475	-817.242	-469.784
8.74	-432.922	-192.582	8.62	-804.756	-463.056	10.48	-814.762	-469.646
8.745	-417.849	-185.072	8.625	-803.492	-462.645	10.485	-816.008	-471.019
8.75	-400.337	-186.324	8.63	-803.469	-462.644	10.49	-817.248	-472.118
8.755	-389.097	-176.311	8.635	-800.953	-463.468	10.495	-819.759	-470.745
8.76	-377.804	-173.808	8.64	-795.974	-464.429	10.5	-815.996	-470.745
8.765	-367.787	-172.557	8.645	-798.472	-464.567	10.505	-810.994	-471.019
8.77	-357.775	-168.802	8.65	-802.199	-464.704	10.51	-812.251	-471.843
8.775	-349.052	-158.789	8.655	-803.486	-465.39	10.515	-813.474	-471.294
8.78	-332.727	-151.28	8.66	-799.707	-465.94	10.52	-803.516	-471.98
8.785	-316.466	-151.28	8.665	-800.976	-465.665	10.525	-810.964	-472.941
8.79	-310.194	-148.777	8.67	-803.475	-464.429	10.53	-814.732	-473.353
8.795	-296.426	-146.274	8.675	-807.208	-464.841	10.535	-817.248	-473.765
			8.68	-797.202	-465.116	10.54	-812.24	-472.529
			8.685	-799.754	-465.39	10.545	-814.75	-472.118
			8.69	-803.475	-465.802	10.55	-815.996	-471.706
			8.695	-803.469	-466.214	10.555	-813.492	-470.333
			8.7	-799.724	-465.94	10.56	-808.483	-470.195
			8.705	-798.478	-464.841	10.565	-808.507	-470.058
			8.71	-802.223	-464.155	10.57	-815.99	-470.47
			8.715	-804.727	-465.253	10.575	-814.738	-469.784
			8.72	-802.234	-464.429	10.58	-814.768	-469.097
			8.725	-803.475	-464.841	10.585	-809.753	-469.784
			8.73	-805.985	-464.978	10.59	-814.738	-470.196
			8.735	-807.237	-464.704	10.595	-814.726	-470.333
			8.74	-804.715	-464.292	10.6	-812.293	-471.294
			8.745	-795.962	-463.194	10.605	-813.486	-472.118
			8.75	-800.982	-462.782	10.61	-813.451	-472.942
			8.755	-800.953	-462.919	10.615	-814.768	-473.216
			8.76	-802.217	-463.194	10.62	-807.219	-473.216
			8.765	-802.258	-463.743	10.625	-809.724	-473.216
			8.77	-802.187	-463.743	10.63	-819.753	-474.04
			8.775	-809.73	-463.194	10.635	-822.269	-473.628
			8.78	-804.75	-463.331	10.64	-819.741	-473.765
			8.785	-799.718	-464.292	10.645	-816.025	-473.491
			8.79	-799.701	-465.39	10.65	-810.982	-472.941
			8.795	-800.976	-465.802	10.655	-817.236	-472.255
			8.8	-800.965	-466.077	10.66	-813.545	-471.98
			8.805	-799.707	-465.528	10.665	-809.741	-472.255
			8.81	-804.733	-466.077	10.67	-810.982	-471.98
			8.815	-807.231	-466.077	10.675	-814.756	-472.53
			8.82	-800.959	-466.626	10.68	-815.996	-472.941
			8.825	-804.739	-466.351	10.685	-814.744	-472.53
			8.83	-801	-466.077	10.69	-818.518	-472.941
			8.835	-805.955	-465.528	10.695	-813.486	-472.255
			8.84	-800.97	-465.253	10.7	-810.97	-471.843
			8.845	-798.478	-464.429	10.705	-812.269	-471.843
			8.85	-798.472	-464.567	10.71	-813.486	-471.98
			8.855	-799.683	-464.704	10.715	-809.735	-471.157
			8.86	-803.498	-464.978	10.72	-817.242	-470.058
			8.865	-803.469	-464.567	10.725	-821.04	-469.921
			8.87	-798.484	-464.017	10.73	-821.005	-470.882
			8.875	-804.727	-464.567	10.735	-817.225	-470.745
			8.88	-797.196	-465.665	10.74	-810.999	-471.843
			8.885	-798.513	-466.214	10.745	-816.008	-471.431
			8.89	-803.463	-465.94	10.75	-817.213	-471.98
			8.895	-812.228	-466.351	10.755	-816.037	-471.706
			8.9	-812.24	-466.214	10.76	-809.712	-471.019
			8.905	-804.756	-465.802	10.765	-813.515	-471.019
			8.91	-798.46	-465.802	10.77	-813.492	-471.019
			8.915	-794.721	-465.39	10.775	-815.979	-471.019
			8.92	-787.209	-464.841	10.78	-817.254	-470.882
			8.925	-777.174	-463.057	10.785	-813.48	-471.019
			8.93	-763.453	-458.526	10.79	-818.53	-471.843
			8.935	-749.621	-453.995	10.795	-815.973	-471.843
			8.94	-730.862	-447.405	10.8	-810.982	-471.157
			8.945	-707.095	-439.854	10.805	-807.237	-471.019
			8.95	-687.066	-431.342	10.81	-810.982	-471.294
			8.955	-664.504	-420.221	10.815	-817.236	-471.568
			8.96	-649.467	-409.101	10.82	-814.732	-470.608
			8.965	-625.735	-396.882	10.825	-816.014	-471.157
			8.97	-601.903	-383.839	10.83	-814.732	-470.882
			8.975	-594.39	-371.345	10.835	-818.495	-471.157
			8.98	-580.634	-359.813	10.84	-812.251	-471.98
			8.985	-568.148	-347.045	10.845	-811.011	-472.392
			8.99	-553.063	-332.629	10.85	-812.24	-473.765
			8.995	-534.322	-319.037	10.855	-812.234	-473.765
			9	-518.033	-305.995	10.86	-807.243	-473.491
			9.005	-497.998	-292.677	10.865	-811.011	-472.941
			9.01	-486.752	-279.085	10.87	-810.988	-472.667
			9.015	-467.941	-265.356	10.875	-808.454	-472.53
			9.02	-447.918	-251.902	10.88	-814.762	-471.98
			9.025	-430.423	-239.271	10.885	-814.744	-471.706
			9.03	-417.884	-226.365	10.89	-818.483	-472.667
			9.035	-402.847	-214.284	10.895	-817.266	-472.804
			9.04	-390.325	-205.085	10.9	-810.982	-472.118
			9.045	-376.569	-195.475	10.905	-804.727	-471.706
			9.05	-365.3	-188.198	10.91	-808.483	-471.98
			9.055	-352.767	-180.098	10.915	-813.498	-470.882
			9.06	-336.507	-173.233	10.92	-812.234	-471.843
			9.065	-328.988	-167.193	10.925	-819.741	-472.392
			9.07	-322.721	-161.152	10.93	-824.785	-472.804
			9.075	-318.988	-157.033	10.935	-814.756	-472.53
			9.08	-311.446	-152.64	10.94	-807.202	-471.706
			9.085	-305.197	-148.933	10.945	-808.513	-471.568
			9.09	-295.186	-143.716	10.95	-813.504	-470.608
			9.095	-291.429	-140.695	10.955	-812.21	-470.47
			9.1	-281.418	-139.048	10.96	-808.495	-470.333
			9.105	-273.899	-136.988	10.965	-812.246	-470.333
			9.11	-263.911	-135.615	10.97	-812.246	-470.058
			9.115	-260.149	-133.281	10.975	-810.976	-470.745
			9.12	-252.625	-131.909	10.98	-812.246	-471.157
			9.125	-240.097	-129.849	10.985	-813.492	-471.568
			9.13	-236.347	-126.554	10.99	-820.999	-471.843
			9.135	-228.822	-123.122	10.995	-821.016	-472.667
			9.14	-223.837	-121.474	11	-818.506	-473.079
			9.145	-217.57	-120.651	11.005	-814.762	-473.628
			9.15	-210.063	-119.278	11.01	-812.234	-473.353
			9.155	-203.809	-117.63	11.015	-812.251	-473.079
			9.16	-197.518	-115.708	11.02	-799.701	-471.294
			9.165	-193.762	-113.511	11.025	-785.962	-468.273
			9.17	-191.281	-111.452	11.03	-779.719	-464.841
			9.175	-197.536	-108.981	11.035	-765.904	-460.173
			9.18	-194.991	-105.96	11.04	-742.155	-455.094
			9.185	-190.041	-103.352	11.045	-722.115	-447.405
			9.19	-181.27	-101.155	11.05	-703.321	-439.168
			9.195	-179.988	-98.4093	11.055	-693.303	-430.381
			9.2	-177.508	-96.4873	11.06	-672.052	-420.084
			9.205	-170.024	-94.2907	11.065	-643.235	-408.551
			9.21	-164.974	-92.2312	11.07	-629.473	-395.371
			9.215	-159.96	-90.4464	11.075	-608.181	-381.505
			9.22	-161.241	-89.8974	11.08	-593.149	-366.266
			9.225	-154.951	-88.6617	11.085	-579.388	-351.987
			9.23	-149.966	-87.0141	11.09	-559.347	-338.807
			9.235	-147.462	-86.0532	11.095	-548.09	-324.666
			9.24	-146.18	-84.9548	11.1	-528.056	-310.8
			9.245	-142.418	-82.8954	11.105	-508.039	-297.62
			9.25	-141.213	-82.0717	11.11	-495.517	-284.577
			9.255	-143.67	-80.9733	11.115	-475.471	-271.809
			9.26	-141.195	-79.4631	11.12	-450.428	-257.668
			9.265	-134.946	-77.2665	11.125	-429.159	-243.801
			9.27	-132.43	-74.5207	11.13	-414.128	-231.583
			9.275	-129.932	-72.4612	11.135	-402.864	-219.363
			9.28	-123.659	-70.6765	11.14	-386.592	-207.556
			9.285	-121.173	-70.6765	11.145	-370.303	-196.848
			9.29	-117.393	-70.1273	11.15	-352.814	-186.825
			9.295	-123.665	-69.8527	11.155	-337.741	-178.039
			9.3	-126.181	-68.8917	11.16	-328.982	-169.938
			9.305	-117.416	-67.9306	11.165	-320.246	-162.113
			9.31	-116.176	-67.3814	11.17	-306.455	-154.836
			9.315	-114.924	-66.4204	11.175	-298.96	-149.619
			9.32	-114.865	-65.5967	11.18	-281.406	-143.716
			9.325	-104.918	-65.0475	11.185	-276.421	-139.322
			9.33	-103.631	-63.8118	11.19	-270.155	-135.341
			9.335	-106.153	-62.4389	11.195	-265.128	-131.222
			9.34	-104.895	-60.6541	11.2	-258.879	-128.339
			9.345	-99.8804	-59.9677	11.205	-247.604	-125.044
			9.35	-103.649	-60.2423	11.21	-241.373	-122.023
			9.355	-103.631	-60.3796	11.215	-232.573	-119.141
			9.36	-99.8922	-60.105	11.22	-223.819	-116.669
			9.365	-93.6197	-59.0066	11.225	-217.594	-115.434
			9.37	-89.8985	-57.7711	11.23	-207.553	-113.374
			9.375	-91.1271	-56.398	11.235	-206.325	-111.864
			9.38	-88.6111	-55.7116	11.24	-198.794	-109.667
			9.385	-82.3445	-54.4761	11.245	-186.279	-107.059
			9.39	-83.626	-54.3387	11.25	-175.003	-104.313
			9.395	-84.837	-53.9268	11.255	-172.487	-101.293
			9.4	-79.8578	-53.5149	11.26	-166.226	-98.9586
			9.405	-83.6201	-52.9658	11.265	-164.992	-97.0365
			9.41	-82.3327	-52.4166	11.27	-166.215	-94.5652
			9.415	-83.5849	-50.6318	11.275	-166.232	-92.5058
			9.68	-38.5429	-24.5464	11.28	-163.734	-89.3482
			9.685	-41.0295	-24.4091	11.285	-158.731	-87.0142
			9.69	-36.0503	-24.5464	11.29	-149.978	-84.8174
			9.695	-39.795	-23.9973	11.295	-149.984	-83.3073
			9.7	-42.2934	-24.1345	11.3	-143.694	-81.7971
			9.705	-44.7919	-24.8209	11.305	-129.944	-80.0123
			9.71	-41.0531	-25.2329	11.31	-127.428	-77.4037
			9.715	-33.5343	-25.0956	11.315	-131.178	-75.3444
			9.72	-31.0241	-24.6837	11.32	-129.967	-73.8342
			9.725	-29.772	-24.5464	11.325	-123.671	-72.3239
			9.73	-29.7367	-24.4092	11.33	-119.921	-71.3629
			9.735	-31.0476	-23.5854	11.335	-118.668	-69.99
			9.74	-36.0445	-22.6243	11.34	-111.15	-68.2052
			9.745	-32.2469	-21.3887	11.345	-103.631	-66.1457
			9.75	-27.2853	-19.8785	11.35	-104.889	-63.8119
			9.755	-26.0332	-19.0546	11.355	-108.681	-62.4389
			9.76	-31.0183	-18.7802	11.36	-106.118	-60.3795
			9.765	-38.5194	-19.4666	11.365	-108.639	-59.144
			9.77	-34.8041	-20.2903	11.37	-99.9039	-57.6337
			9.775	-32.2763	-20.1531	11.375	-106.147	-56.8099
			9.78	-32.2704	-19.3293	11.38	-107.358	-55.5743
			9.785	-27.2853	-18.6428	11.385	-97.3996	-54.0641
			9.79	-22.2473	-19.6039	11.39	-89.8926	-52.8285
			9.795	-25.992	-20.7023	11.395	-89.8515	-52.2794
			9.8	-24.7928	-21.3887	11.4	-88.6287	-51.4556
			9.805	-32.2645	-20.153	11.405	-83.6201	-50.4946
			9.81	-24.7516	-19.8786	11.41	-79.8461	-50.0826
			9.815	-24.7869	-18.9174	11.415	-77.3359	-49.9454
			9.82	-25.9979	-19.192
			9.825	-32.2822	-19.192
			9.83	-31.0183	-18.9174
			9.835	-27.2618	-17.9564
			9.84	-27.2677	-17.5445
			9.845	-29.772	-17.6817
			9.85	-27.2559	-17.9563
			9.855	-26.0214	-18.231
			9.86	-26.0332	-18.0936
			9.865	-31.0183	-17.8191
			9.87	-24.7516	-17.8191
			9.875	-22.2709	-18.0937
			9.88	-22.2532	-17.6818
			9.885	-23.4936	-17.5445
			9.89	-23.5289	-17.4072
			9.895	-21.0305	-16.7208
			9.9	-23.4877	-16.1715
			9.905	-18.4968	-15.3478
			9.91	-17.2858	-15.2106
			9.915	-20.9834	-14.7987
			9.92	-23.5112	-14.1123
			9.925	-23.5348	-12.602
			9.93	-22.2121	-12.7394
			9.935	-18.4909	-12.4648
			9.94	-18.5321	-12.602
			9.945	-18.4909	-13.4257
			9.95	-17.2388	-13.8376
			9.955	-17.274	-14.1123
			9.96	-22.2415	-12.7393
			9.965	-31.0241	-12.1901
			9.97	-24.7575	-13.1512
			9.975	-18.5203	-13.2885
			9.98	-16.0219	-12.7394
			9.985	-18.4792	-11.6409
			9.99	-21.007	-11.5036
			9.995	-21.0187	-11.641
			10	-21.0187	-11.2292
			10.005	-23.5112	-11.6409
			10.01	-15.9925	-11.7782
			10.015	-12.2596	-12.4648
			10.02	-14.7462	-12.1901
			10.025	-17.2623	-11.2291
			10.03	-13.4823	-11.641
			10.035	-12.2537	-12.4648
			10.04	-17.2799	-12.1901
			10.045	-17.227	-11.9156
			10.05	-22.2944	-13.1511
			10.055	-14.7521	-13.2885
			10.06	-14.7639	-12.3274
			10.065	-14.7286	-12.0528
			10.07	-17.2564	-12.3274
			10.075	-17.2564	-11.9156
			10.08	-21.0364	-11.2291
			10.085	-24.7693	-10.9545
			10.09	-19.7548	-10.5426
			10.095	-17.2682	-10.2681
			10.1	-12.2655	-9.9934
			10.105	-7.2451	-10.6799
			10.11	-16.0043	-11.3664
			10.115	-15.9807	-10.6799
			10.12	-17.2505	-10.5427
			10.125	-23.5348	-10.4054
			10.13	-22.2591	-11.641
			10.135	-23.5054	-13.975
			10.14	-31.03	-15.7598
			10.145	-39.7774	-18.3683
			10.15	-47.3197	-22.4871
			10.155	-54.8149	-26.7432
			10.16	-62.316	-31.1365
			10.165	-73.6088	-36.7655
			10.17	-86.095	-44.1792
			10.175	-97.3761	-52.8286
			10.18	-116.164	-61.6153
			10.185	-137.457	-71.7749
			10.19	-156.186	-84.1311
			10.195	-182.493	-98.4095
			10.2	-221.321	-114.61
			10.205	-251.355	-131.36
			10.21	-281.389	-150.031
			10.215	-311.452	-168.291
			10.22	-336.471	-187.375
			10.225	-372.801	-207.556
			10.23	-397.827	-227.189
			10.235	-421.611	-246.822
			10.24	-452.938	-264.945
			10.245	-471.709	-282.243
			10.25	-494.242	-299.13
			10.255	-509.244	-315.056
			10.26	-518.033	-329.609
			10.265	-534.316	-342.377
			10.27	-551.823	-354.596
			10.275	-568.089	-366.403
			10.28	-586.883	-375.739
			10.285	-591.891	-383.29
			10.29	-605.665	-390.704
			10.295	-610.674	-397.98
			10.3	-625.693	-403.884
			10.305	-640.719	-408.14
			10.31	-653.205	-411.847
			10.315	-654.487	-415.142
			10.32	-670.753	-418.849
			10.325	-684.556	-421.045
			10.33	-687.008	-422.967
			10.335	-688.33	-423.791
			10.34	-695.814	-425.576
			10.345	-698.271	-426.811
			10.35	-700.852	-427.635
			10.355	-704.555	-428.734
			10.36	-705.813	-429.832
			10.365	-710.822	-430.518
			10.37	-718.341	-431.617
			10.375	-724.601	-432.715
			10.38	-732.079	-433.264
			10.385	-729.627	-433.127
			10.39	-737.111	-432.99
			10.395	-738.351	-434.225
			10.4	-739.609	-435.598
			10.405	-742.161	-436.697
			10.41	-748.38	-438.344
			10.415	-747.116	-440.815
			10.42	-749.662	-442.325
			10.425	-759.65	-443.149
			10.43	-762.136	-444.797
			10.435	-757.181	-446.032
			10.44	-760.908	-448.229
			10.445	-759.638	-448.915
			10.45	-762.154	-450.014
			10.455	-767.174	-451.524
			10.46	-770.925	-452.485
			10.465	-764.646	-452.622
			10.47	-765.916	-452.76
			10.475	-765.904	-453.309
			10.48	-767.157	-453.171
			10.485	-769.684	-452.897
			10.49	-775.922	-453.034
			10.495	-773.429	-453.309
			10.5	-772.2	-453.721
			10.505	-770.919	-453.034
			10.51	-779.666	-453.309
			10.515	-777.197	-454.132
			10.52	-778.426	-454.407
			10.525	-775.951	-454.544
			10.53	-775.928	-454.956
			10.535	-775.933	-456.466
			10.54	-777.174	-457.702
			10.545	-782.194	-457.977
			10.55	-785.945	-458.526
			10.555	-782.176	-458.389
			10.56	-779.69	-458.526
			10.565	-778.414	-457.977
			10.57	-783.429	-458.389
			10.575	-785.927	-459.487
			10.58	-784.698	-459.761
			10.585	-784.71	-459.761
			10.59	-784.675	-458.251
			10.595	-787.191	-457.702
			10.6	-789.707	-458.114
			10.605	-783.452	-457.839
			10.61	-787.179	-458.526
			10.615	-783.464	-459.899
			10.62	-779.69	-459.35
			10.625	-782.182	-458.251
			10.63	-782.206	-458.251
			10.635	-787.185	-459.075
			10.64	-784.651	-458.526
			10.645	-778.467	-457.839
			10.65	-778.42	-457.977
			10.655	-785.909	-457.428
			10.66	-794.727	-457.565
			10.665	-788.455	-457.29
			10.67	-790.942	-457.016
			10.675	-793.458	-457.016
			10.68	-792.205	-456.329
			10.685	-787.191	-456.466
			10.69	-785.962	-456.878
			10.695	-788.443	-457.702
			10.7	-783.393	-457.839
			10.705	-785.974	-457.702
			10.71	-785.945	-457.29
			10.715	-790.918	-458.8
			10.72	-795.997	-460.311
			10.725	-790.953	-461.135
			10.73	-787.197	-460.448
			10.735	-785.957	-460.173
			10.74	-783.429	-459.761
			10.745	-784.71	-459.624
			10.75	-798.46	-458.938
			10.755	-792.217	-459.624
			10.76	-790.959	-460.86
			10.765	-785.951	-462.37
			10.77	-784.687	-463.057
			10.775	-787.185	-463.468
			10.78	-780.948	-463.468
			10.785	-785.957	-462.645
			10.79	-790.947	-462.095
			10.795	-792.194	-462.37
			10.8	-784.704	-462.233
			10.805	-780.954	-461.821
			10.81	-783.429	-461.546
			10.815	-784.681	-461.272
			10.82	-788.467	-460.585
			10.825	-788.455	-460.036
			10.83	-788.455	-459.212
			10.835	-793.458	-459.212
			10.84	-795.95	-459.624
			10.845	-789.713	-460.311
			10.85	-789.707	-460.997
[truncated: 353 more rows]

## Sheet: Fig4e
	U pattern	C pattern	S pattern	D pattern
Vout1	10	100	20	27
Vout2	1	48	3	15

## Sheet: Fig4f
1.83008e-06	2.3749e-06	2.90347e-06	1.82341e-06
2.00252e-06	2.18569e-06	8.3626e-07	2.97906e-06
2.3049e-06	2.17986e-06	2.15e-06	2.30666e-06

## Sheet: Fig4g
1	0	0.16	0.35
0	1	0	0.48
0.65	0.16	1	0.4
0.34	0.42	0	1
